# Supplementary material for: Proteomic analysis of corneal astigmatism identifies reduced apolipoprotein A-IV as a candidate biomarker
Source: Front Med (Lausanne). 2026 Jul 15;13:1761572. doi: 10.3389/fmed.2026.1761572 (PMC13416920; doi:10.3389/fmed.2026.1761572)
Supplement: Supplementary file 2 [file Table_2.XLSX]

## Sheet: file explanation
表头名称

## Sheet: A_vs_B
GeneName
