# Supplementary material for: Proteomic analysis of corneal astigmatism identifies reduced apolipoprotein A-IV as a candidate biomarker
Source: Front Med (Lausanne). 2026 Jul 15;13:1761572. doi: 10.3389/fmed.2026.1761572 (PMC13416920; doi:10.3389/fmed.2026.1761572)
Supplement: Supplementary file 3 [file Table_3.XLSX]

## Sheet: file explanation
表头名称	描述
ID	GO数据库的识别号
Description	GO条目名称
GeneRatio	映射到该GO条目的差异表达蛋白数量比上拥有GO注释的差异表达蛋白数量
BgRatio	映射到该GO条目的蛋白数量比上所有拥有GO注释的蛋白数量
FoldEnrichment	蛋白富集性程度值
pvalue	Fisher精确检验的打分值
p.adjust	fdr方法矫正后的pvalue
qvalue	矫正后的p值
Count	映射到该GO条目的差异表达蛋白数量
genes	映射到该GO条目的差异表达蛋白对应的基因名称

## Sheet: BP
ID	Description	GeneRatio	BgRatio	FoldEnrichment	pvalue	p.adjust	qvalue	Count	genes	down_count	down_genes	up_count	up_genes
GO:1900047	negative regulation of hemostasis	9/123	49/18070	26.9836	3.8e-11	5.98766e-07	5.93238e-07	9	CPB2/SERPINF2/F2/FGB/COMP/PLG/KNG1/FGA/HRG	9	KNG1/HRG/PLG/FGB/FGA/CPB2/SERPINF2/F2/COMP	0
GO:0042730	fibrinolysis	7/123	27/18070	38.0879	4.5e-10	3.54532e-06	3.4042e-06	7	CPB2/SERPINF2/F2/FGB/PLG/FGA/HRG	7	HRG/PLG/FGB/FGA/CPB2/SERPINF2/F2	0
GO:0030195	negative regulation of blood coagulation	8/123	48/18070	24.4851	1.1e-09	4.7271e-06	4.58939e-06	8	CPB2/SERPINF2/F2/FGB/PLG/KNG1/FGA/HRG	8	KNG1/HRG/PLG/FGB/FGA/CPB2/SERPINF2/F2	0
GO:1900046	regulation of hemostasis	10/123	98/18070	14.9909	1.2e-09	4.7271e-06	4.68346e-06	10	CPB2/SERPINF2/F2/FGB/COMP/PLG/SERPINC1/KNG1/FGA/HRG	10	KNG1/SERPINC1/HRG/PLG/FGB/FGA/CPB2/SERPINF2/F2/COMP	0
GO:0061045	negative regulation of wound healing	9/123	75/18070	17.6293	2e-09	5.51495e-06	5.40399e-06	9	CPB2/SERPINF2/F2/FGB/SMAD3/PLG/KNG1/FGA/HRG	9	KNG1/HRG/PLG/FGB/FGA/CPB2/SERPINF2/F2/SMAD3	0
GO:0050819	negative regulation of coagulation	8/123	52/18070	22.6016	2.1e-09	5.51495e-06	5.46403e-06	8	CPB2/SERPINF2/F2/FGB/PLG/KNG1/FGA/HRG	8	KNG1/HRG/PLG/FGB/FGA/CPB2/SERPINF2/F2	0
GO:0009611	response to wounding	20/123	604/18070	4.86459	4.5e-09	9.25724e-06	8.73502e-06	20	CPB2/AP3B1/SERPINF2/F2/FGB/COMP/SMAD3/MMP2/SOD1/ITGB4/PLG/SERPINC1/KNG1/FGA/HRG/APOA4/B4GALT1/CSRP1/GNA13/MYOF	19	KNG1/SERPINC1/HRG/PLG/FGB/APOA4/GNA13/SOD1/FGA/CPB2/ITGB4/SERPINF2/F2/SMAD3/CSRP1/MYOF/COMP/AP3B1/B4GALT1	1	MMP2
GO:0007596	blood coagulation	13/123	226/18070	8.45061	4.7e-09	9.25724e-06	8.93416e-06	13	CPB2/AP3B1/SERPINF2/F2/FGB/COMP/PLG/SERPINC1/KNG1/FGA/HRG/CSRP1/GNA13	13	KNG1/SERPINC1/HRG/PLG/FGB/GNA13/FGA/CPB2/SERPINF2/F2/CSRP1/COMP/AP3B1	0
GO:0050817	coagulation	13/123	231/18070	8.26769	6.2e-09	1.07148e-05	1.02e-05	13	CPB2/AP3B1/SERPINF2/F2/FGB/COMP/PLG/SERPINC1/KNG1/FGA/HRG/CSRP1/GNA13	13	KNG1/SERPINC1/HRG/PLG/FGB/GNA13/FGA/CPB2/SERPINF2/F2/CSRP1/COMP/AP3B1	0
GO:0007599	hemostasis	13/123	233/18070	8.19673	6.8e-09	1.07148e-05	1.06158e-05	13	CPB2/AP3B1/SERPINF2/F2/FGB/COMP/PLG/SERPINC1/KNG1/FGA/HRG/CSRP1/GNA13	13	KNG1/SERPINC1/HRG/PLG/FGB/GNA13/FGA/CPB2/SERPINF2/F2/CSRP1/COMP/AP3B1	0
GO:0051918	negative regulation of fibrinolysis	5/123	13/18070	56.5041	1.7e-08	2.36355e-05	2.15451e-05	5	CPB2/SERPINF2/F2/PLG/HRG	5	HRG/PLG/CPB2/SERPINF2/F2	0
GO:0030193	regulation of blood coagulation	9/123	96/18070	13.7729	1.8e-08	2.36355e-05	2.23991e-05	9	CPB2/SERPINF2/F2/FGB/PLG/SERPINC1/KNG1/FGA/HRG	9	KNG1/SERPINC1/HRG/PLG/FGB/FGA/CPB2/SERPINF2/F2	0
GO:1903035	negative regulation of response to wounding	9/123	97/18070	13.6309	2e-08	2.42415e-05	2.40177e-05	9	CPB2/SERPINF2/F2/FGB/SMAD3/PLG/KNG1/FGA/HRG	9	KNG1/HRG/PLG/FGB/FGA/CPB2/SERPINF2/F2/SMAD3	0
GO:1901564	organonitrogen compound metabolic process	71/123	6040/18070	1.72693	2.6e-08	2.9263e-05	2.83186e-05	71	CPB2/DDX1/GSN/AP3B1/PTPN11/BTD/CDC42/C8G/IMPDH2/CTSZ/UBE2L3/MAPK3/GUK1/HIBCH/CYCS/SERPINF2/F2/RPS3A/FGB/SKP1/PICALM/APOA1/AIMP2/NIT2/EIF2S1/MST1/COMP/SMAD3/SEC11A/MMP2/SNRPD3/SOD1/APOC1/RPL22/PARK7/RPS16/TECR/AHCYL1/NDUFS3/LYPLA1/ATG7/PLG/KNG1/FGA/HRG/APOA4/HMGB1/UQCRFS1P1/CALM1/B4GALT1/EIF2AK2/BCKDHB/CFP/ECHS1/DNAJA1/FNTA/RPS28/GLO1/C1QBP/MVP/ECM1/ZC3HAV1/SFRP1/GALNT6/HM13/CCDC47/RCN3/SPON1/CYTL…	54	KNG1/ECM1/RPS3A/HRG/C8G/APOA1/PLG/C1QBP/GSN/RCN3/FGB/APOA4/MVP/LYPLA1/PICALM/PHPT1/CFP/GLO1/CYTL1/SOD1/FGA/CPB2/PARK7/DDX1/NIT2/SERPINF2/RPS28/LAMTOR3/F2/SMAD3/HMGB1/TECR/BTD/RPS16/UBE2L3/MAPK3/ECHS1/GUK1/BCKDHB/APOC1/COMP/SKP1/CTSZ/CDC42/MST1/SFRP1/CYCS/DNAJA1/GALNT6/AP3B1/NDUFS3/PTPN11/UQCRFS1P1/B4GALT1	17	SPON1/MMP2/RPL22/CALM1/HIBCH/HM13/AHCYL1/ZC3HAV1/EIF2AK2/ATG7/IMPDH2/SNRPD3/EIF2S1/CCDC47/FNTA/AIMP2/SEC11A
GO:0050818	regulation of coagulation	9/123	101/18070	13.091	2.9e-08	3.04635e-05	3.01823e-05	9	CPB2/SERPINF2/F2/FGB/PLG/SERPINC1/KNG1/FGA/HRG	9	KNG1/SERPINC1/HRG/PLG/FGB/FGA/CPB2/SERPINF2/F2	0
GO:0051917	regulation of fibrinolysis	5/123	18/18070	40.8085	1.1e-07	0.000108329	0.000104291	5	CPB2/SERPINF2/F2/PLG/HRG	5	HRG/PLG/CPB2/SERPINF2/F2	0
GO:0042060	wound healing	16/123	479/18070	4.90724	1.6e-07	0.000148301	0.000143794	16	CPB2/AP3B1/SERPINF2/F2/FGB/COMP/SMAD3/PLG/SERPINC1/KNG1/FGA/HRG/B4GALT1/CSRP1/GNA13/MYOF	16	KNG1/SERPINC1/HRG/PLG/FGB/GNA13/FGA/CPB2/SERPINF2/F2/SMAD3/CSRP1/MYOF/COMP/AP3B1/B4GALT1	0
GO:0032268	regulation of cellular protein metabolic process	37/123	2278/18070	2.38617	2.3e-07	0.000201339	0.000192652	37	CPB2/DDX1/GSN/PTPN11/CDC42/CTSZ/UBE2L3/MAPK3/CYCS/SERPINF2/F2/FGB/SKP1/PICALM/APOA1/AIMP2/EIF2S1/MST1/SMAD3/SOD1/PARK7/ATG7/KNG1/FGA/HRG/HMGB1/CALM1/EIF2AK2/DNAJA1/FNTA/C1QBP/MVP/ECM1/SFRP1/RCN3/SPON1/LAMTOR3	30	KNG1/ECM1/HRG/APOA1/C1QBP/GSN/RCN3/FGB/MVP/PICALM/SOD1/FGA/CPB2/PARK7/DDX1/SERPINF2/LAMTOR3/F2/SMAD3/HMGB1/UBE2L3/MAPK3/SKP1/CTSZ/CDC42/MST1/SFRP1/CYCS/DNAJA1/PTPN11	7	SPON1/CALM1/EIF2AK2/ATG7/EIF2S1/FNTA/AIMP2
GO:0061041	regulation of wound healing	10/123	170/18070	8.6418	2.5e-07	0.000207329	0.000205415	10	CPB2/SERPINF2/F2/FGB/SMAD3/PLG/SERPINC1/KNG1/FGA/HRG	10	KNG1/SERPINC1/HRG/PLG/FGB/FGA/CPB2/SERPINF2/F2/SMAD3	0
GO:0019538	protein metabolic process	59/123	4890/18070	1.77254	5.6e-07	0.000403379	0.000367805	59	CPB2/DDX1/GSN/AP3B1/PTPN11/CDC42/C8G/CTSZ/UBE2L3/MAPK3/CYCS/SERPINF2/F2/RPS3A/FGB/SKP1/PICALM/APOA1/AIMP2/EIF2S1/MST1/COMP/SMAD3/SEC11A/MMP2/SNRPD3/SOD1/APOC1/RPL22/PARK7/RPS16/LYPLA1/ATG7/PLG/KNG1/FGA/HRG/APOA4/HMGB1/CALM1/B4GALT1/EIF2AK2/CFP/DNAJA1/FNTA/RPS28/C1QBP/MVP/ECM1/ZC3HAV1/SFRP1/GALNT6/HM13/CCDC47/RCN3/SPON1/CYTL1/PHPT1/LAMTOR3	45	KNG1/ECM1/RPS3A/HRG/C8G/APOA1/PLG/C1QBP/GSN/RCN3/FGB/APOA4/MVP/LYPLA1/PICALM/PHPT1/CFP/CYTL1/SOD1/FGA/CPB2/PARK7/DDX1/SERPINF2/RPS28/LAMTOR3/F2/SMAD3/HMGB1/RPS16/UBE2L3/MAPK3/APOC1/COMP/SKP1/CTSZ/CDC42/MST1/SFRP1/CYCS/DNAJA1/GALNT6/AP3B1/PTPN11/B4GALT1	14	SPON1/MMP2/RPL22/CALM1/HM13/ZC3HAV1/EIF2AK2/ATG7/SNRPD3/EIF2S1/CCDC47/FNTA/AIMP2/SEC11A
GO:0050878	regulation of body fluid levels	14/123	399/18070	5.15476	5.7e-07	0.000403379	0.000371966	14	CPB2/AP3B1/SERPINF2/F2/FGB/COMP/PLG/SERPINC1/KNG1/FGA/HRG/CSRP1/GNA13/HRNR	14	KNG1/SERPINC1/HRG/PLG/FGB/GNA13/FGA/CPB2/SERPINF2/F2/CSRP1/HRNR/COMP/AP3B1	0
GO:0010033	response to organic substance	43/123	3009/18070	2.09942	6.2e-07	0.000403379	0.00039199	43	CPB2/DDX1/GSN/PTPN11/CDC42/IMPDH2/DNAJB1/UBE2L3/MAPK3/SERPINF2/CNP/FGB/APOA1/EIF2S1/MST1/COMP/SMAD3/MMP2/SOD1/PARK7/RPS16/AHCYL1/HRG/APOA4/EPHX1/DCN/HMGB1/CALM1/POR/EIF2AK2/BCKDHB/DNAJA1/AGL/ASIP/FNTA/ARF6/AKR1C1/ECM1/SFRP1/HM13/CCDC47/RCN3/LAMTOR3	29	ECM1/HRG/APOA1/GSN/RCN3/FGB/APOA4/SOD1/AKR1C1/EPHX1/CPB2/PARK7/DDX1/SERPINF2/LAMTOR3/POR/SMAD3/HMGB1/RPS16/UBE2L3/MAPK3/BCKDHB/COMP/CDC42/MST1/SFRP1/DNAJA1/CNP/PTPN11	14	MMP2/DCN/CALM1/HM13/AHCYL1/EIF2AK2/AGL/IMPDH2/ASIP/EIF2S1/CCDC47/ARF6/FNTA/DNAJB1
GO:0050790	regulation of catalytic activity	25/123	1226/18070	2.99573	6.3e-07	0.000403379	0.000395846	25	GSN/DNAJB1/UBE2L3/MAPK3/CYCS/F2/SKP1/PICALM/APOA1/MST1/SMAD3/SOD1/APOC1/PARK7/APOA4/HMGB1/CALM1/POR/DNAJA1/FNTA/MVP/ECM1/SFRP1/RCN3/PHPT1	22	ECM1/APOA1/GSN/RCN3/APOA4/MVP/PICALM/PHPT1/SOD1/PARK7/F2/POR/SMAD3/HMGB1/UBE2L3/MAPK3/APOC1/SKP1/MST1/SFRP1/CYCS/DNAJA1	3	CALM1/FNTA/DNAJB1
GO:0071450	cellular response to oxygen radical	5/123	25/18070	29.3821	6.4e-07	0.000403379	0.000399655	5	SOD1/PARK7/APOA4/SOD3/ADPRS	5	SOD3/APOA4/SOD1/PARK7/ADPRS	0
GO:0071451	cellular response to superoxide	5/123	25/18070	29.3821	6.4e-07	0.000403379	0.000399655	5	SOD1/PARK7/APOA4/SOD3/ADPRS	5	SOD3/APOA4/SOD1/PARK7/ADPRS	0
GO:0031639	plasminogen activation	5/123	27/18070	27.2057	9.6e-07	0.000581797	0.000521817	5	CPB2/CTSZ/SERPINF2/FGB/FGA	5	FGB/FGA/CPB2/SERPINF2/CTSZ	0
GO:0000303	response to superoxide	5/123	28/18070	26.234	1.2e-06	0.0006753	0.000594505	5	SOD1/PARK7/APOA4/SOD3/ADPRS	5	SOD3/APOA4/SOD1/PARK7/ADPRS	0
GO:0043065	positive regulation of apoptotic process	16/123	558/18070	4.21249	1.2e-06	0.0006753	0.000594505	16	GSN/CYCS/EIF2S1/MST1/SMAD3/MMP2/SOD1/PARK7/ATG7/KNG1/HRG/HMGB1/B4GALT1/DNAJA1/C1QBP/SFRP1	13	KNG1/HRG/C1QBP/GSN/SOD1/PARK7/SMAD3/HMGB1/MST1/SFRP1/CYCS/DNAJA1/B4GALT1	3	MMP2/ATG7/EIF2S1
GO:0043085	positive regulation of catalytic activity	19/123	777/18070	3.59241	1.3e-06	0.0006753	0.000621127	19	GSN/DNAJB1/UBE2L3/MAPK3/CYCS/F2/SKP1/PICALM/APOA1/SMAD3/SOD1/PARK7/APOA4/HMGB1/CALM1/POR/FNTA/SFRP1/RCN3	16	APOA1/GSN/RCN3/APOA4/PICALM/SOD1/PARK7/F2/POR/SMAD3/HMGB1/UBE2L3/MAPK3/SKP1/SFRP1/CYCS	3	CALM1/FNTA/DNAJB1
GO:0051246	regulation of protein metabolic process	37/123	2445/18070	2.22319	1.4e-06	0.0006753	0.00064592	37	CPB2/DDX1/GSN/PTPN11/CDC42/CTSZ/UBE2L3/MAPK3/CYCS/SERPINF2/F2/FGB/SKP1/PICALM/APOA1/AIMP2/EIF2S1/MST1/SMAD3/SOD1/PARK7/ATG7/KNG1/FGA/HRG/HMGB1/CALM1/EIF2AK2/DNAJA1/FNTA/C1QBP/MVP/ECM1/SFRP1/RCN3/SPON1/LAMTOR3	30	KNG1/ECM1/HRG/APOA1/C1QBP/GSN/RCN3/FGB/MVP/PICALM/SOD1/FGA/CPB2/PARK7/DDX1/SERPINF2/LAMTOR3/F2/SMAD3/HMGB1/UBE2L3/MAPK3/SKP1/CTSZ/CDC42/MST1/SFRP1/CYCS/DNAJA1/PTPN11	7	SPON1/CALM1/EIF2AK2/ATG7/EIF2S1/FNTA/AIMP2
GO:0000305	response to oxygen radical	5/123	29/18070	25.3294	1.4e-06	0.0006753	0.00064592	5	SOD1/PARK7/APOA4/SOD3/ADPRS	5	SOD3/APOA4/SOD1/PARK7/ADPRS	0
GO:0008015	blood circulation	15/123	497/18070	4.43392	1.5e-06	0.0006753	0.000669065	15	GSN/CDC42/CTSZ/SERPINF2/FGB/COMP/SMAD3/MMP2/SOD1/KNG1/FGA/SOD3/CALM1/GNA13/MYOF	13	KNG1/GSN/SOD3/FGB/GNA13/SOD1/FGA/SERPINF2/SMAD3/MYOF/COMP/CTSZ/CDC42	2	MMP2/CALM1
GO:1903034	regulation of response to wounding	10/123	206/18070	7.13158	1.5e-06	0.0006753	0.000669065	10	CPB2/SERPINF2/F2/FGB/SMAD3/PLG/SERPINC1/KNG1/FGA/HRG	10	KNG1/SERPINC1/HRG/PLG/FGB/FGA/CPB2/SERPINF2/F2/SMAD3	0
GO:0010942	positive regulation of cell death	16/123	566/18070	4.15295	1.5e-06	0.0006753	0.000669065	16	GSN/CYCS/EIF2S1/MST1/SMAD3/MMP2/SOD1/PARK7/ATG7/KNG1/HRG/HMGB1/B4GALT1/DNAJA1/C1QBP/SFRP1	13	KNG1/HRG/C1QBP/GSN/SOD1/PARK7/SMAD3/HMGB1/MST1/SFRP1/CYCS/DNAJA1/B4GALT1	3	MMP2/ATG7/EIF2S1
GO:0043068	positive regulation of programmed cell death	16/123	566/18070	4.15295	1.5e-06	0.0006753	0.000669065	16	GSN/CYCS/EIF2S1/MST1/SMAD3/MMP2/SOD1/PARK7/ATG7/KNG1/HRG/HMGB1/B4GALT1/DNAJA1/C1QBP/SFRP1	13	KNG1/HRG/C1QBP/GSN/SOD1/PARK7/SMAD3/HMGB1/MST1/SFRP1/CYCS/DNAJA1/B4GALT1	3	MMP2/ATG7/EIF2S1
GO:0016485	protein processing	11/123	264/18070	6.12127	1.9e-06	0.000809143	0.000787484	11	CPB2/GSN/CTSZ/SERPINF2/FGB/COMP/SEC11A/FGA/C1QBP/HM13/SPON1	8	C1QBP/GSN/FGB/FGA/CPB2/SERPINF2/COMP/CTSZ	3	SPON1/HM13/SEC11A
GO:0003013	circulatory system process	15/123	509/18070	4.32939	1.9e-06	0.000809143	0.000787484	15	GSN/CDC42/CTSZ/SERPINF2/FGB/COMP/SMAD3/MMP2/SOD1/KNG1/FGA/SOD3/CALM1/GNA13/MYOF	13	KNG1/GSN/SOD3/FGB/GNA13/SOD1/FGA/SERPINF2/SMAD3/MYOF/COMP/CTSZ/CDC42	2	MMP2/CALM1
GO:0043062	extracellular structure organization	13/123	381/18070	5.0127	2e-06	0.000829316	0.000814514	13	CPB2/GSN/SERPINF2/APOA1/COMP/SMAD3/MMP2/APOC1/PLG/APOA4/B4GALT1/COL8A2/MFAP4	11	MFAP4/APOA1/PLG/GSN/APOA4/CPB2/SERPINF2/SMAD3/APOC1/COMP/B4GALT1	2	MMP2/COL8A2
GO:0010811	positive regulation of cell-substrate adhesion	8/123	124/18070	9.4781	2.1e-06	0.000848454	0.00084062	8	CDC42/FGB/APOA1/SMAD3/FGA/HRG/C1QBP/SFRP1	8	HRG/APOA1/C1QBP/FGB/FGA/SMAD3/CDC42/SFRP1	0
GO:0007566	embryo implantation	6/123	57/18070	15.4643	2.4e-06	0.00094542	0.000936691	6	MST1/MMP2/SOD1/ITGB4/H3-3A/C1QBP	5	C1QBP/SOD1/ITGB4/MST1/H3-3A	1	MMP2
GO:0006952	defense response	29/123	1752/18070	2.43174	4.8e-06	0.00184472	0.00166437	29	DDX1/GSN/AP3B1/PTPN11/CDC42/C8G/MAPK3/SERPINF2/F2/FGB/APOA1/MST1/SMAD3/SOD1/PARK7/ATG7/KNG1/FGA/HRG/APOA4/HMGB1/CALM1/LAMP1/B4GALT1/EIF2AK2/CFP/C1QBP/ECM1/ZC3HAV1	24	KNG1/ECM1/HRG/C8G/APOA1/C1QBP/GSN/FGB/APOA4/CFP/SOD1/FGA/PARK7/DDX1/SERPINF2/F2/SMAD3/HMGB1/MAPK3/CDC42/MST1/AP3B1/PTPN11/B4GALT1	5	CALM1/LAMP1/ZC3HAV1/EIF2AK2/ATG7
GO:0070887	cellular response to chemical stimulus	41/123	3027/18070	1.98987	5.2e-06	0.00195087	0.00177015	41	CPB2/GSN/PTPN11/CDC42/IMPDH2/UBE2L3/MAPK3/GUK1/FGB/APOA1/EIF2S1/MST1/COMP/SMAD3/MMP2/SOD1/PARK7/RPS16/AHCYL1/ATG7/HRG/APOA4/EPHX1/DCN/SOD3/HMGB1/CALM1/POR/EIF2AK2/DNAJA1/ASIP/FNTA/ARF6/AKR1C1/C1QBP/CRYZ/ECM1/SFRP1/HM13/ADPRS/LAMTOR3	29	ECM1/HRG/APOA1/C1QBP/GSN/CRYZ/SOD3/FGB/APOA4/SOD1/AKR1C1/EPHX1/CPB2/PARK7/LAMTOR3/POR/SMAD3/HMGB1/RPS16/UBE2L3/MAPK3/GUK1/COMP/CDC42/MST1/SFRP1/DNAJA1/PTPN11/ADPRS	12	MMP2/DCN/CALM1/HM13/AHCYL1/EIF2AK2/ATG7/IMPDH2/ASIP/EIF2S1/ARF6/FNTA
GO:0035296	regulation of tube diameter	8/123	143/18070	8.21877	6e-06	0.00210093	0.00197053	8	SERPINF2/FGB/COMP/MMP2/SOD1/KNG1/FGA/SOD3	7	KNG1/SOD3/FGB/SOD1/FGA/SERPINF2/COMP	1	MMP2
GO:0050880	regulation of blood vessel size	8/123	143/18070	8.21877	6e-06	0.00210093	0.00197053	8	SERPINF2/FGB/COMP/MMP2/SOD1/KNG1/FGA/SOD3	7	KNG1/SOD3/FGB/SOD1/FGA/SERPINF2/COMP	1	MMP2
GO:0097746	regulation of blood vessel diameter	8/123	143/18070	8.21877	6e-06	0.00210093	0.00197053	8	SERPINF2/FGB/COMP/MMP2/SOD1/KNG1/FGA/SOD3	7	KNG1/SOD3/FGB/SOD1/FGA/SERPINF2/COMP	1	MMP2
GO:0032270	positive regulation of cellular protein metabolic process	25/123	1392/18070	2.63848	6.2e-06	0.00210093	0.00201844	25	GSN/PTPN11/CDC42/UBE2L3/MAPK3/CYCS/SERPINF2/F2/FGB/SKP1/PICALM/AIMP2/SMAD3/SOD1/PARK7/ATG7/FGA/HMGB1/CALM1/EIF2AK2/FNTA/C1QBP/RCN3/SPON1/LAMTOR3	19	C1QBP/GSN/RCN3/FGB/PICALM/SOD1/FGA/PARK7/SERPINF2/LAMTOR3/F2/SMAD3/HMGB1/UBE2L3/MAPK3/SKP1/CDC42/CYCS/PTPN11	6	SPON1/CALM1/EIF2AK2/ATG7/FNTA/AIMP2
GO:0044267	cellular protein metabolic process	50/123	4106/18070	1.78897	6.3e-06	0.00210093	0.00204209	50	CPB2/DDX1/GSN/PTPN11/CDC42/CTSZ/UBE2L3/MAPK3/CYCS/SERPINF2/F2/RPS3A/FGB/SKP1/PICALM/APOA1/AIMP2/EIF2S1/MST1/SMAD3/SEC11A/SNRPD3/SOD1/RPL22/PARK7/RPS16/LYPLA1/ATG7/KNG1/FGA/HRG/HMGB1/CALM1/B4GALT1/EIF2AK2/DNAJA1/FNTA/RPS28/C1QBP/MVP/ECM1/ZC3HAV1/SFRP1/GALNT6/HM13/CCDC47/RCN3/SPON1/PHPT1/LAMTOR3	37	KNG1/ECM1/RPS3A/HRG/APOA1/C1QBP/GSN/RCN3/FGB/MVP/LYPLA1/PICALM/PHPT1/SOD1/FGA/CPB2/PARK7/DDX1/SERPINF2/RPS28/LAMTOR3/F2/SMAD3/HMGB1/RPS16/UBE2L3/MAPK3/SKP1/CTSZ/CDC42/MST1/SFRP1/CYCS/DNAJA1/GALNT6/PTPN11/B4GALT1	13	SPON1/RPL22/CALM1/HM13/ZC3HAV1/EIF2AK2/ATG7/SNRPD3/EIF2S1/CCDC47/FNTA/AIMP2/SEC11A
GO:0035150	regulation of tube size	8/123	144/18070	8.1617	6.4e-06	0.00210093	0.00206552	8	SERPINF2/FGB/COMP/MMP2/SOD1/KNG1/FGA/SOD3	7	KNG1/SOD3/FGB/SOD1/FGA/SERPINF2/COMP	1	MMP2
GO:0051336	regulation of hydrolase activity	16/123	637/18070	3.69006	6.7e-06	0.00215453	0.00213464	16	GSN/DNAJB1/CYCS/PICALM/APOA1/SMAD3/SOD1/APOC1/PARK7/APOA4/HMGB1/CALM1/FNTA/ECM1/SFRP1/RCN3	13	ECM1/APOA1/GSN/RCN3/APOA4/PICALM/SOD1/PARK7/SMAD3/HMGB1/APOC1/SFRP1/CYCS	3	CALM1/FNTA/DNAJB1
GO:1900026	positive regulation of substrate adhesion-dependent cell spreading	5/123	42/18070	17.4894	9.4e-06	0.00290423	0.00273554	5	CDC42/FGB/APOA1/FGA/C1QBP	5	APOA1/C1QBP/FGB/FGA/CDC42	0
GO:0007155	cell adhesion	26/123	1520/18070	2.51294	9.4e-06	0.00290423	0.00273554	26	AP3B1/PTPN11/CDC42/CLSTN1/SERPINF2/FGB/APOA1/COMP/SMAD3/MMP2/ITGB4/PLG/KNG1/FGA/HRG/APOA4/HMGB1/B4GALT1/CSRP1/COL8A2/IGFALS/MFAP4/ARF6/C1QBP/SFRP1/SPON1	22	KNG1/MFAP4/HRG/APOA1/PLG/C1QBP/FGB/APOA4/IGFALS/FGA/ITGB4/SERPINF2/SMAD3/HMGB1/CSRP1/CLSTN1/COMP/CDC42/SFRP1/AP3B1/PTPN11/B4GALT1	4	SPON1/MMP2/COL8A2/ARF6
GO:0022610	biological adhesion	26/123	1527/18070	2.50142	1e-05	0.00303019	0.0028552	26	AP3B1/PTPN11/CDC42/CLSTN1/SERPINF2/FGB/APOA1/COMP/SMAD3/MMP2/ITGB4/PLG/KNG1/FGA/HRG/APOA4/HMGB1/B4GALT1/CSRP1/COL8A2/IGFALS/MFAP4/ARF6/C1QBP/SFRP1/SPON1	22	KNG1/MFAP4/HRG/APOA1/PLG/C1QBP/FGB/APOA4/IGFALS/FGA/ITGB4/SERPINF2/SMAD3/HMGB1/CSRP1/CLSTN1/COMP/CDC42/SFRP1/AP3B1/PTPN11/B4GALT1	4	SPON1/MMP2/COL8A2/ARF6
GO:0042221	response to chemical	53/123	4550/18070	1.71127	1.1e-05	0.0031514	0.00304492	53	CPB2/DDX1/GSN/PTPN11/CDC42/IMPDH2/DNAJB1/UBE2L3/MAPK3/GUK1/SERPINF2/CNP/FGB/APOA1/EIF2S1/MST1/COMP/SMAD3/MMP2/SOD1/PARK7/RPS16/AHCYL1/PRAF2/ATG7/FGA/HRG/APOA4/EPHX1/DCN/SOD3/HMGB1/CALM1/SLC25A4/POR/EIF2AK2/BCKDHB/DNAJA1/AGL/ASIP/FNTA/ARF6/SLC25A11/AKR1C1/C1QBP/CRYZ/ECM1/SFRP1/HM13/CCDC47/RCN3/ADPRS/LAMTOR3	38	SLC25A11/ECM1/HRG/APOA1/C1QBP/GSN/RCN3/CRYZ/SOD3/FGB/PRAF2/APOA4/SOD1/AKR1C1/EPHX1/FGA/CPB2/PARK7/DDX1/SERPINF2/LAMTOR3/SLC25A4/POR/SMAD3/HMGB1/RPS16/UBE2L3/MAPK3/GUK1/BCKDHB/COMP/CDC42/MST1/SFRP1/DNAJA1/CNP/PTPN11/ADPRS	15	MMP2/DCN/CALM1/HM13/AHCYL1/EIF2AK2/AGL/ATG7/IMPDH2/ASIP/EIF2S1/CCDC47/ARF6/FNTA/DNAJB1
GO:0032102	negative regulation of response to external stimulus	12/123	378/18070	4.66383	1.1e-05	0.0031514	0.00304492	12	CPB2/SERPINF2/F2/FGB/APOA1/SMAD3/SOD1/PLG/KNG1/FGA/HRG/C1QBP	12	KNG1/HRG/APOA1/PLG/C1QBP/FGB/SOD1/FGA/CPB2/SERPINF2/F2/SMAD3	0
GO:0030162	regulation of proteolysis	15/123	589/18070	3.74136	1.1e-05	0.0031514	0.00304492	15	CPB2/GSN/CTSZ/CYCS/SERPINF2/F2/PICALM/SMAD3/PARK7/KNG1/HMGB1/C1QBP/ECM1/RCN3/SPON1	14	KNG1/ECM1/C1QBP/GSN/RCN3/PICALM/CPB2/PARK7/SERPINF2/F2/SMAD3/HMGB1/CTSZ/CYCS	1	SPON1
GO:0044093	positive regulation of molecular function	21/123	1080/18070	2.85659	1.2e-05	0.0033765	0.0032234	21	GSN/DNAJB1/UBE2L3/MAPK3/CYCS/F2/SKP1/PICALM/APOA1/SMAD3/SOD1/PARK7/APOA4/H1-0/HMGB1/CALM1/POR/EIF2AK2/FNTA/SFRP1/RCN3	16	APOA1/GSN/RCN3/APOA4/PICALM/SOD1/PARK7/F2/POR/SMAD3/HMGB1/UBE2L3/MAPK3/SKP1/SFRP1/CYCS	5	CALM1/EIF2AK2/H1-0/FNTA/DNAJB1
GO:0002376	immune system process	40/123	3022/18070	1.94455	1.3e-05	0.00347188	0.00339161	40	DDX1/GSN/IGKV1D-13/IGHV1-69D/IGHV5-51/IGKV1-12/AP3B1/PTPN11/CDC42/C8G/IMPDH2/MAPK3/F2/FGB/PICALM/APOA1/MST1/SMAD3/MMP2/SOD1/RPL22/PARK7/ATG7/IGLV1-40/FGA/HRG/APOA4/HMGB1/CALM1/LAMP1/B4GALT1/EIF2AK2/IGHV1-2/CFP/GLO1/C1QBP/ECM1/ZC3HAV1/SFRP1/PHPT1	30	ECM1/HRG/C8G/APOA1/C1QBP/GSN/FGB/APOA4/IGHV5-51/IGKV1D-13/IGKV1-12/PICALM/PHPT1/CFP/GLO1/SOD1/FGA/PARK7/DDX1/F2/SMAD3/HMGB1/MAPK3/CDC42/MST1/SFRP1/AP3B1/IGHV1-69D/PTPN11/B4GALT1	10	MMP2/RPL22/IGHV1-2/CALM1/LAMP1/IGLV1-40/ZC3HAV1/EIF2AK2/ATG7/IMPDH2
GO:0021762	substantia nigra development	5/123	45/18070	16.3234	1.3e-05	0.00347188	0.00339161	5	CDC42/CNP/NDUFS3/CALM1/YWHAQ	4	YWHAQ/CDC42/CNP/NDUFS3	1	CALM1
GO:0032879	regulation of localization	38/123	2803/18070	1.99165	1.3e-05	0.00347188	0.00339161	38	CPB2/GSN/PTPN11/CDC42/UBE2L3/MAPK3/GNB2/F2/FGB/PICALM/APOA1/MST1/SMAD3/MMP2/SOD1/APOC1/PARK7/AHCYL1/LYPLA1/PLG/FGA/HRG/APOA4/DCN/HMGB1/CALM1/LAMP1/SLC25A4/YWHAQ/CFP/DNAJA1/ARF6/C1QBP/GNA13/ECM1/SFRP1/PHPT1/MYOF	32	GNB2/ECM1/HRG/APOA1/PLG/C1QBP/GSN/FGB/APOA4/GNA13/LYPLA1/PICALM/PHPT1/YWHAQ/CFP/SOD1/FGA/CPB2/PARK7/F2/SLC25A4/SMAD3/HMGB1/UBE2L3/MAPK3/MYOF/APOC1/CDC42/MST1/SFRP1/DNAJA1/PTPN11	6	MMP2/DCN/CALM1/LAMP1/AHCYL1/ARF6
GO:0051049	regulation of transport	28/123	1749/18070	2.35191	1.4e-05	0.00367663	0.00355043	28	CPB2/PTPN11/CDC42/UBE2L3/MAPK3/GNB2/F2/FGB/PICALM/APOA1/SMAD3/SOD1/APOC1/PARK7/AHCYL1/LYPLA1/FGA/APOA4/HMGB1/CALM1/LAMP1/SLC25A4/YWHAQ/CFP/DNAJA1/ARF6/SFRP1/MYOF	24	GNB2/APOA1/FGB/APOA4/LYPLA1/PICALM/YWHAQ/CFP/SOD1/FGA/CPB2/PARK7/F2/SLC25A4/SMAD3/HMGB1/UBE2L3/MAPK3/MYOF/APOC1/CDC42/SFRP1/DNAJA1/PTPN11	4	CALM1/LAMP1/AHCYL1/ARF6
GO:0030194	positive regulation of blood coagulation	5/123	46/18070	15.9685	1.5e-05	0.00375167	0.00370061	5	CPB2/SERPINF2/F2/PLG/HRG	5	HRG/PLG/CPB2/SERPINF2/F2	0
GO:1900048	positive regulation of hemostasis	5/123	46/18070	15.9685	1.5e-05	0.00375167	0.00370061	5	CPB2/SERPINF2/F2/PLG/HRG	5	HRG/PLG/CPB2/SERPINF2/F2	0
GO:0065009	regulation of molecular function	28/123	1758/18070	2.33987	1.5e-05	0.00375167	0.00370061	28	GSN/DNAJB1/UBE2L3/MAPK3/CYCS/F2/SKP1/PICALM/APOA1/MST1/SMAD3/SOD1/APOC1/PARK7/AHCYL1/APOA4/H1-0/HMGB1/CALM1/POR/EIF2AK2/DNAJA1/FNTA/MVP/ECM1/SFRP1/RCN3/PHPT1	22	ECM1/APOA1/GSN/RCN3/APOA4/MVP/PICALM/PHPT1/SOD1/PARK7/F2/POR/SMAD3/HMGB1/UBE2L3/MAPK3/APOC1/SKP1/MST1/SFRP1/CYCS/DNAJA1	6	CALM1/AHCYL1/EIF2AK2/H1-0/FNTA/DNAJB1
GO:0019430	removal of superoxide radicals	4/123	23/18070	25.5497	1.6e-05	0.00387865	0.00384284	4	SOD1/PARK7/APOA4/SOD3	4	SOD3/APOA4/SOD1/PARK7	0
GO:0010810	regulation of cell-substrate adhesion	9/123	215/18070	6.14974	1.6e-05	0.00387865	0.00384284	9	CDC42/FGB/APOA1/SMAD3/PLG/FGA/HRG/C1QBP/SFRP1	9	HRG/APOA1/PLG/C1QBP/FGB/FGA/SMAD3/CDC42/SFRP1	0
GO:0010757	negative regulation of plasminogen activation	3/123	8/18070	55.0915	1.7e-05	0.00405862	0.00402115	3	CPB2/CTSZ/SERPINF2	3	CPB2/SERPINF2/CTSZ	0
GO:0050820	positive regulation of coagulation	5/123	48/18070	15.3032	1.8e-05	0.00423322	0.00419414	5	CPB2/SERPINF2/F2/PLG/HRG	5	HRG/PLG/CPB2/SERPINF2/F2	0
GO:0051247	positive regulation of protein metabolic process	25/123	1485/18070	2.47324	1.9e-05	0.00440269	0.00436204	25	GSN/PTPN11/CDC42/UBE2L3/MAPK3/CYCS/SERPINF2/F2/FGB/SKP1/PICALM/AIMP2/SMAD3/SOD1/PARK7/ATG7/FGA/HMGB1/CALM1/EIF2AK2/FNTA/C1QBP/RCN3/SPON1/LAMTOR3	19	C1QBP/GSN/RCN3/FGB/PICALM/SOD1/FGA/PARK7/SERPINF2/LAMTOR3/F2/SMAD3/HMGB1/UBE2L3/MAPK3/SKP1/CDC42/CYCS/PTPN11	6	SPON1/CALM1/EIF2AK2/ATG7/FNTA/AIMP2
GO:0033036	macromolecule localization	39/123	2971/18070	1.92848	2.1e-05	0.00479561	0.00471037	39	AP2B1/DDX1/GSN/AP3B1/PTPN11/CDC42/CLSTN1/UBE2L3/GUK1/F2/FGB/SKP1/PICALM/VPS29/APOA1/COMP/SMAD3/APOC1/PARK7/AHCYL1/PRAF2/LYPLA1/ATG7/FGA/APOA4/LAMP1/YWHAQ/DNAJA1/ARL3/FNTA/ARF6/SLC25A11/AKR1C1/MVP/SFRP1/HM13/CCDC47/RCN3/LAMTOR3	32	SLC25A11/APOA1/GSN/RCN3/FGB/PRAF2/AP2B1/APOA4/MVP/LYPLA1/PICALM/YWHAQ/AKR1C1/FGA/PARK7/DDX1/LAMTOR3/F2/SMAD3/UBE2L3/GUK1/CLSTN1/ARL3/APOC1/COMP/SKP1/CDC42/SFRP1/DNAJA1/VPS29/AP3B1/PTPN11	7	LAMP1/HM13/AHCYL1/ATG7/CCDC47/ARF6/FNTA
GO:0051496	positive regulation of stress fiber assembly	5/123	51/18070	14.403	2.5e-05	0.00554824	0.0053611	5	CDC42/SERPINF2/APOA1/SMAD3/SFRP1	5	APOA1/SERPINF2/SMAD3/CDC42/SFRP1	0
GO:0051604	protein maturation	11/123	346/18070	4.67057	2.5e-05	0.00554824	0.0053611	11	CPB2/GSN/CTSZ/SERPINF2/FGB/COMP/SEC11A/FGA/C1QBP/HM13/SPON1	8	C1QBP/GSN/FGB/FGA/CPB2/SERPINF2/COMP/CTSZ	3	SPON1/HM13/SEC11A
GO:0006955	immune response	30/123	2015/18070	2.18725	2.6e-05	0.00561208	0.00551494	30	DDX1/GSN/IGKV1D-13/IGHV1-69D/IGHV5-51/IGKV1-12/AP3B1/PTPN11/CDC42/C8G/F2/FGB/APOA1/MST1/SMAD3/PARK7/IGLV1-40/FGA/HRG/APOA4/HMGB1/CALM1/LAMP1/EIF2AK2/IGHV1-2/CFP/C1QBP/ECM1/ZC3HAV1/PHPT1	24	ECM1/HRG/C8G/APOA1/C1QBP/GSN/FGB/APOA4/IGHV5-51/IGKV1D-13/IGKV1-12/PHPT1/CFP/FGA/PARK7/DDX1/F2/SMAD3/HMGB1/CDC42/MST1/AP3B1/IGHV1-69D/PTPN11	6	IGHV1-2/CALM1/LAMP1/IGLV1-40/ZC3HAV1/EIF2AK2
GO:0051179	localization	65/123	6270/18070	1.523	2.6e-05	0.00561208	0.00551494	65	CPB2/AP2B1/DDX1/GSN/AP3B1/PTPN11/CDC42/CLSTN1/UBE2L3/MAPK3/GUK1/GNB2/F2/CNP/GC/FGB/SKP1/PICALM/VPS29/APOA1/MST1/COMP/SMAD3/MMP2/SOD1/ITGB4/APOC1/PARK7/AHCYL1/PRAF2/NDUFS3/LYPLA1/ATG7/PLG/FGA/HRG/APOA4/DCN/HMGB1/UQCRFS1P1/CALM1/LAMP1/SLC25A4/B4GALT1/YWHAQ/CFP/DNAJA1/ARL3/ASIP/FNTA/ARF6/SLC25A11/AKR1C1/C1QBP/GNA13/MVP/LASP1/ECM1/SFRP1/HM13/CCDC47/RCN3/PHPT1/MYOF/LAMTOR3	53	SLC25A11/GNB2/ECM1/HRG/APOA1/PLG/C1QBP/GSN/RCN3/FGB/PRAF2/AP2B1/APOA4/GNA13/MVP/LYPLA1/PICALM/PHPT1/YWHAQ/CFP/SOD1/AKR1C1/FGA/CPB2/PARK7/ITGB4/DDX1/GC/LAMTOR3/F2/SLC25A4/SMAD3/HMGB1/UBE2L3/MAPK3/GUK1/CLSTN1/ARL3/MYOF/APOC1/COMP/SKP1/CDC42/MST1/SFRP1/DNAJA1/VPS29/CNP/AP3B1/NDUFS3/PTPN11/UQCRFS1P1/B4GALT1	12	MMP2/DCN/CALM1/LAMP1/LASP1/HM13/AHCYL1/ATG7/ASIP/CCDC47/ARF6/FNTA
GO:0051345	positive regulation of hydrolase activity	12/123	416/18070	4.2378	2.7e-05	0.00574918	0.00566547	12	GSN/DNAJB1/CYCS/PICALM/APOA1/SMAD3/APOA4/HMGB1/CALM1/FNTA/SFRP1/RCN3	9	APOA1/GSN/RCN3/APOA4/PICALM/SMAD3/HMGB1/SFRP1/CYCS	3	CALM1/FNTA/DNAJB1
GO:0070613	regulation of protein processing	6/123	87/18070	10.1318	2.8e-05	0.00588261	0.0058128	6	CPB2/GSN/CTSZ/SERPINF2/C1QBP/SPON1	5	C1QBP/GSN/CPB2/SERPINF2/CTSZ	1	SPON1
GO:0003018	vascular process in circulatory system	8/123	177/18070	6.64003	2.9e-05	0.00601254	0.00595703	8	SERPINF2/FGB/COMP/MMP2/SOD1/KNG1/FGA/SOD3	7	KNG1/SOD3/FGB/SOD1/FGA/SERPINF2/COMP	1	MMP2
GO:1903317	regulation of protein maturation	6/123	90/18070	9.79404	3.4e-05	0.00695764	0.0066557	6	CPB2/GSN/CTSZ/SERPINF2/C1QBP/SPON1	5	C1QBP/GSN/CPB2/SERPINF2/CTSZ	1	SPON1
GO:0010941	regulation of cell death	25/123	1540/18070	2.38491	3.5e-05	0.00698095	0.00678762	25	GSN/CYCS/RPS3A/FGB/EIF2S1/MST1/COMP/SMAD3/MMP2/SOD1/PARK7/NDUFS3/ATG7/KNG1/FGA/HRG/HMGB1/SLC25A4/B4GALT1/EIF2AK2/DNAJA1/GLO1/C1QBP/SFRP1/ADPRS	21	KNG1/RPS3A/HRG/C1QBP/GSN/FGB/GLO1/SOD1/FGA/PARK7/SLC25A4/SMAD3/HMGB1/COMP/MST1/SFRP1/CYCS/DNAJA1/NDUFS3/B4GALT1/ADPRS	4	MMP2/EIF2AK2/ATG7/EIF2S1
GO:0043067	regulation of programmed cell death	25/123	1540/18070	2.38491	3.5e-05	0.00698095	0.00678762	25	GSN/CYCS/RPS3A/FGB/EIF2S1/MST1/COMP/SMAD3/MMP2/SOD1/PARK7/NDUFS3/ATG7/KNG1/FGA/HRG/HMGB1/SLC25A4/B4GALT1/EIF2AK2/DNAJA1/GLO1/C1QBP/SFRP1/ADPRS	21	KNG1/RPS3A/HRG/C1QBP/GSN/FGB/GLO1/SOD1/FGA/PARK7/SLC25A4/SMAD3/HMGB1/COMP/MST1/SFRP1/CYCS/DNAJA1/NDUFS3/B4GALT1/ADPRS	4	MMP2/EIF2AK2/ATG7/EIF2S1
GO:0006950	response to stress	47/123	3992/18070	1.72966	3.6e-05	0.00709065	0.00691711	47	CPB2/DDX1/GSN/AP3B1/PTPN11/CDC42/C8G/DNAJB1/MAPK3/SERPINF2/F2/FGB/APOA1/EIF2S1/MST1/COMP/SMAD3/MMP2/SOD1/ITGB4/PARK7/ATG7/PLG/SERPINC1/KNG1/FGA/HRG/APOA4/SOD3/HMGB1/CALM1/LAMP1/B4GALT1/EIF2AK2/CSRP1/CFP/DNAJA1/C1QBP/GNA13/ECM1/ZC3HAV1/SFRP1/HM13/CCDC47/RCN3/ADPRS/MYOF	37	KNG1/ECM1/SERPINC1/HRG/C8G/APOA1/PLG/C1QBP/GSN/RCN3/SOD3/FGB/APOA4/GNA13/CFP/SOD1/FGA/CPB2/PARK7/ITGB4/DDX1/SERPINF2/F2/SMAD3/HMGB1/CSRP1/MAPK3/MYOF/COMP/CDC42/MST1/SFRP1/DNAJA1/AP3B1/PTPN11/B4GALT1/ADPRS	10	MMP2/CALM1/LAMP1/HM13/ZC3HAV1/EIF2AK2/ATG7/EIF2S1/CCDC47/DNAJB1
GO:0030168	platelet activation	7/123	134/18070	7.67443	3.7e-05	0.00710987	0.00704422	7	F2/FGB/COMP/FGA/HRG/CSRP1/GNA13	7	HRG/FGB/GNA13/FGA/F2/CSRP1/COMP	0
GO:0006508	proteolysis	26/123	1645/18070	2.32199	3.7e-05	0.00710987	0.00704422	26	CPB2/GSN/CTSZ/UBE2L3/CYCS/SERPINF2/F2/FGB/SKP1/PICALM/MST1/COMP/SMAD3/SEC11A/MMP2/PARK7/PLG/KNG1/FGA/HMGB1/C1QBP/ECM1/HM13/CCDC47/RCN3/SPON1	21	KNG1/ECM1/PLG/C1QBP/GSN/RCN3/FGB/PICALM/FGA/CPB2/PARK7/SERPINF2/F2/SMAD3/HMGB1/UBE2L3/COMP/SKP1/CTSZ/MST1/CYCS	5	SPON1/MMP2/HM13/CCDC47/SEC11A
GO:0030901	midbrain development	6/123	92/18070	9.58112	3.9e-05	0.00740389	0.00730619	6	CDC42/CNP/NDUFS3/CALM1/YWHAQ/SFRP1	5	YWHAQ/CDC42/SFRP1/CNP/NDUFS3	1	CALM1
GO:0050896	response to stimulus	85/123	9252/18070	1.3497	4e-05	0.00750333	0.00743406	85	CPB2/DDX1/GSN/IGKV1D-13/IGHV1-69D/IGHV5-51/IGKV1-12/AP3B1/PTPN11/CDC42/C8G/IMPDH2/DNAJB1/UBE2L3/MAPK3/GUK1/CYCS/GNB2/SERPINF2/F2/CNP/FGB/APOA1/EIF2S1/MST1/COMP/SMAD3/MMP2/SOD1/ITGB4/PARK7/RPS16/AHCYL1/PRAF2/NDUFS3/ATG7/PLG/SERPINC1/KNG1/IGLV1-40/FGA/HRG/APOA4/EPHX1/DCN/SOD3/HMGB1/CALM1/LAMP1/SLC25A4/B4GALT1/POR/EIF2AK2/CSRP1/BCKDHB/IGHV1-2/YWHAQ/CFP/DNAJA1/AGL/IGFALS/ARL3/ASIP/FNTA/MFAP4/ARF6/NUC…	66	SLC25A11/KNG1/NUCB2/GNB2/ECM1/SERPINC1/MFAP4/HRG/C8G/APOA1/OLFML1/PLG/C1QBP/GSN/RCN3/CRYZ/SOD3/FGB/PRAF2/APOA4/GNA13/IGFALS/MVP/IGHV5-51/IGKV1D-13/IGKV1-12/PHPT1/YWHAQ/CFP/CYTL1/SOD1/AKR1C1/EPHX1/FGA/CPB2/PARK7/ITGB4/DDX1/SERPINF2/LAMTOR3/F2/SLC25A4/POR/SMAD3/HMGB1/CSRP1/RPS16/UBE2L3/MAPK3/GUK1/ARL3/MYOF/BCKDHB/COMP/CDC42/MST1/SFRP1/CYCS/DNAJA1/CNP/AP3B1/IGHV1-69D/NDUFS3/PTPN11/B4GALT1/ADPRS	19	MMP2/DCN/IGHV1-2/CALM1/LAMP1/IGLV1-40/HM13/AHCYL1/ZC3HAV1/EIF2AK2/AGL/ATG7/IMPDH2/ASIP/EIF2S1/CCDC47/ARF6/FNTA/DNAJB1
GO:0045184	establishment of protein localization	27/123	1765/18070	2.24736	4.5e-05	0.00833129	0.0081216	27	AP2B1/AP3B1/PTPN11/CLSTN1/UBE2L3/GUK1/F2/FGB/VPS29/COMP/SMAD3/PARK7/AHCYL1/PRAF2/LYPLA1/ATG7/FGA/LAMP1/YWHAQ/DNAJA1/ARL3/ARF6/MVP/SFRP1/HM13/CCDC47/RCN3	21	RCN3/FGB/PRAF2/AP2B1/MVP/LYPLA1/YWHAQ/FGA/PARK7/F2/SMAD3/UBE2L3/GUK1/CLSTN1/ARL3/COMP/SFRP1/DNAJA1/VPS29/AP3B1/PTPN11	6	LAMP1/HM13/AHCYL1/ATG7/CCDC47/ARF6
GO:1905258	regulation of nitrosative stress-induced intrinsic apoptotic signaling path...	2/123	2/18070	146.911	4.6e-05	0.00833129	0.00825437	2	PARK7/DNAJA1	2	PARK7/DNAJA1	0
GO:1905259	negative regulation of nitrosative stress-induced intrinsic apoptotic signa...	2/123	2/18070	146.911	4.6e-05	0.00833129	0.00825437	2	PARK7/DNAJA1	2	PARK7/DNAJA1	0
GO:0031638	zymogen activation	5/123	60/18070	12.2425	5.5e-05	0.00984812	0.00945037	5	CPB2/CTSZ/SERPINF2/FGB/FGA	5	FGB/FGA/CPB2/SERPINF2/CTSZ	0
GO:0012501	programmed cell death	29/123	1995/18070	2.13554	5.6e-05	0.00991452	0.00957702	29	GSN/MAPK3/CYCS/RPS3A/FGB/AIMP2/EIF2S1/MST1/COMP/SMAD3/MMP2/SOD1/PARK7/AHCYL1/NDUFS3/ATG7/KNG1/FGA/HRG/HMGB1/SLC25A4/B4GALT1/EIF2AK2/DNAJA1/ARF6/GLO1/C1QBP/SFRP1/ADPRS	22	KNG1/RPS3A/HRG/C1QBP/GSN/FGB/GLO1/SOD1/FGA/PARK7/SLC25A4/SMAD3/HMGB1/MAPK3/COMP/MST1/SFRP1/CYCS/DNAJA1/NDUFS3/B4GALT1/ADPRS	7	MMP2/AHCYL1/EIF2AK2/ATG7/EIF2S1/ARF6/AIMP2
GO:0008219	cell death	29/123	1999/18070	2.13127	5.8e-05	0.010105	0.00982679	29	GSN/MAPK3/CYCS/RPS3A/FGB/AIMP2/EIF2S1/MST1/COMP/SMAD3/MMP2/SOD1/PARK7/AHCYL1/NDUFS3/ATG7/KNG1/FGA/HRG/HMGB1/SLC25A4/B4GALT1/EIF2AK2/DNAJA1/ARF6/GLO1/C1QBP/SFRP1/ADPRS	22	KNG1/RPS3A/HRG/C1QBP/GSN/FGB/GLO1/SOD1/FGA/PARK7/SLC25A4/SMAD3/HMGB1/MAPK3/COMP/MST1/SFRP1/CYCS/DNAJA1/NDUFS3/B4GALT1/ADPRS	7	MMP2/AHCYL1/EIF2AK2/ATG7/EIF2S1/ARF6/AIMP2
GO:0032233	positive regulation of actin filament bundle assembly	5/123	61/18070	12.0418	5.9e-05	0.010105	0.00994994	5	CDC42/SERPINF2/APOA1/SMAD3/SFRP1	5	APOA1/SERPINF2/SMAD3/CDC42/SFRP1	0
GO:1900024	regulation of substrate adhesion-dependent cell spreading	5/123	61/18070	12.0418	5.9e-05	0.010105	0.00994994	5	CDC42/FGB/APOA1/FGA/C1QBP	5	APOA1/C1QBP/FGB/FGA/CDC42	0
GO:0008104	protein localization	34/123	2542/18070	1.96497	6e-05	0.0101658	0.010072	34	AP2B1/DDX1/GSN/AP3B1/PTPN11/CDC42/CLSTN1/UBE2L3/GUK1/F2/FGB/SKP1/PICALM/VPS29/COMP/SMAD3/PARK7/AHCYL1/PRAF2/LYPLA1/ATG7/FGA/LAMP1/YWHAQ/DNAJA1/ARL3/FNTA/ARF6/MVP/SFRP1/HM13/CCDC47/RCN3/LAMTOR3	27	GSN/RCN3/FGB/PRAF2/AP2B1/MVP/LYPLA1/PICALM/YWHAQ/FGA/PARK7/DDX1/LAMTOR3/F2/SMAD3/UBE2L3/GUK1/CLSTN1/ARL3/COMP/SKP1/CDC42/SFRP1/DNAJA1/VPS29/AP3B1/PTPN11	7	LAMP1/HM13/AHCYL1/ATG7/CCDC47/ARF6/FNTA
GO:0033689	negative regulation of osteoblast proliferation	3/123	12/18070	36.7276	6.5e-05	0.0108958	0.0107192	3	SMAD3/EIF2AK2/SFRP1	2	SMAD3/SFRP1	1	EIF2AK2
GO:0030198	extracellular matrix organization	10/123	322/18070	4.56244	7.1e-05	0.0116536	0.0114664	10	CPB2/GSN/SERPINF2/COMP/SMAD3/MMP2/PLG/B4GALT1/COL8A2/MFAP4	8	MFAP4/PLG/GSN/CPB2/SERPINF2/SMAD3/COMP/B4GALT1	2	MMP2/COL8A2
GO:0042981	regulation of apoptotic process	24/123	1509/18070	2.33655	7.1e-05	0.0116536	0.0114664	24	GSN/CYCS/RPS3A/FGB/EIF2S1/MST1/COMP/SMAD3/MMP2/SOD1/PARK7/NDUFS3/ATG7/KNG1/FGA/HRG/HMGB1/SLC25A4/B4GALT1/EIF2AK2/DNAJA1/GLO1/C1QBP/SFRP1	20	KNG1/RPS3A/HRG/C1QBP/GSN/FGB/GLO1/SOD1/FGA/PARK7/SLC25A4/SMAD3/HMGB1/COMP/MST1/SFRP1/CYCS/DNAJA1/NDUFS3/B4GALT1	4	MMP2/EIF2AK2/ATG7/EIF2S1
GO:1903393	positive regulation of adherens junction organization	4/123	33/18070	17.8073	7.2e-05	0.0116959	0.0115879	4	SMAD3/HRG/ARF6/SFRP1	3	HRG/SMAD3/SFRP1	1	ARF6
GO:0006915	apoptotic process	28/123	1937/18070	2.12364	8.6e-05	0.0138276	0.0132861	28	GSN/MAPK3/CYCS/RPS3A/FGB/AIMP2/EIF2S1/MST1/COMP/SMAD3/MMP2/SOD1/PARK7/AHCYL1/NDUFS3/ATG7/KNG1/FGA/HRG/HMGB1/SLC25A4/B4GALT1/EIF2AK2/DNAJA1/ARF6/GLO1/C1QBP/SFRP1	21	KNG1/RPS3A/HRG/C1QBP/GSN/FGB/GLO1/SOD1/FGA/PARK7/SLC25A4/SMAD3/HMGB1/MAPK3/COMP/MST1/SFRP1/CYCS/DNAJA1/NDUFS3/B4GALT1	7	MMP2/AHCYL1/EIF2AK2/ATG7/EIF2S1/ARF6/AIMP2
GO:0006810	transport	50/123	4503/18070	1.63125	8.7e-05	0.0138471	0.0134022	50	CPB2/AP2B1/GSN/AP3B1/PTPN11/CDC42/CLSTN1/UBE2L3/MAPK3/GUK1/GNB2/F2/CNP/GC/FGB/PICALM/VPS29/APOA1/COMP/SMAD3/SOD1/APOC1/PARK7/AHCYL1/PRAF2/NDUFS3/LYPLA1/ATG7/FGA/HRG/APOA4/HMGB1/UQCRFS1P1/CALM1/LAMP1/SLC25A4/YWHAQ/CFP/DNAJA1/ARL3/ASIP/ARF6/SLC25A11/AKR1C1/MVP/LASP1/SFRP1/HM13/RCN3/MYOF	42	SLC25A11/GNB2/HRG/APOA1/GSN/RCN3/FGB/PRAF2/AP2B1/APOA4/MVP/LYPLA1/PICALM/YWHAQ/CFP/SOD1/AKR1C1/FGA/CPB2/PARK7/GC/F2/SLC25A4/SMAD3/HMGB1/UBE2L3/MAPK3/GUK1/CLSTN1/ARL3/MYOF/APOC1/COMP/CDC42/SFRP1/DNAJA1/VPS29/CNP/AP3B1/NDUFS3/PTPN11/UQCRFS1P1	8	CALM1/LAMP1/LASP1/HM13/AHCYL1/ATG7/ASIP/ARF6
GO:0060627	regulation of vesicle-mediated transport	13/123	549/18070	3.47876	9.5e-05	0.0149692	0.0143076	13	CDC42/MAPK3/FGB/PICALM/APOA1/SOD1/APOC1/LYPLA1/FGA/HMGB1/LAMP1/CFP/ARF6	11	APOA1/FGB/LYPLA1/PICALM/CFP/SOD1/FGA/HMGB1/MAPK3/APOC1/CDC42	2	LAMP1/ARF6
GO:0045861	negative regulation of proteolysis	8/123	211/18070	5.57007	9.9e-05	0.015151	0.0147453	8	CPB2/CTSZ/SERPINF2/F2/PICALM/PARK7/KNG1/ECM1	8	KNG1/ECM1/PICALM/CPB2/PARK7/SERPINF2/F2/CTSZ	0
GO:0048857	neural nucleus development	5/123	68/18070	10.8022	0.0001	0.015151	0.0148532	5	CDC42/CNP/NDUFS3/CALM1/YWHAQ	4	YWHAQ/CDC42/CNP/NDUFS3	1	CALM1
GO:0015031	protein transport	25/123	1644/18070	2.23404	0.0001	0.015151	0.0148532	25	AP2B1/AP3B1/PTPN11/CLSTN1/UBE2L3/GUK1/F2/FGB/VPS29/COMP/SMAD3/PARK7/AHCYL1/PRAF2/LYPLA1/ATG7/FGA/YWHAQ/DNAJA1/ARL3/ARF6/MVP/SFRP1/HM13/RCN3	21	RCN3/FGB/PRAF2/AP2B1/MVP/LYPLA1/YWHAQ/FGA/PARK7/F2/SMAD3/UBE2L3/GUK1/CLSTN1/ARL3/COMP/SFRP1/DNAJA1/VPS29/AP3B1/PTPN11	4	HM13/AHCYL1/ATG7/ARF6
GO:0034614	cellular response to reactive oxygen species	7/123	158/18070	6.5087	0.0001	0.015151	0.0148532	7	MAPK3/MMP2/SOD1/PARK7/APOA4/SOD3/ADPRS	6	SOD3/APOA4/SOD1/PARK7/MAPK3/ADPRS	1	MMP2
GO:0045785	positive regulation of cell adhesion	12/123	479/18070	3.68043	0.00011	0.0160488	0.0159006	12	AP3B1/PTPN11/CDC42/SERPINF2/FGB/APOA1/SMAD3/FGA/HRG/HMGB1/C1QBP/SFRP1	12	HRG/APOA1/C1QBP/FGB/FGA/SERPINF2/SMAD3/HMGB1/CDC42/SFRP1/AP3B1/PTPN11	0
GO:0033700	phospholipid efflux	3/123	14/18070	31.4808	0.00011	0.0160488	0.0159006	3	APOA1/APOC1/APOA4	3	APOA1/APOA4/APOC1	0
GO:0065003	protein-containing complex assembly	26/123	1754/18070	2.17769	0.00011	0.0160488	0.0159006	26	DDX1/GSN/AP3B1/PTPN11/CDC42/FGB/PICALM/APOA1/AIMP2/EIF2S1/COMP/SNRPD3/APOC1/PARK7/NDUFS3/FGA/HRG/APOA4/H1-0/HMGB1/EIF2AK2/ARF6/RPS28/H3-3A/C1QBP/CRYZ	20	HRG/APOA1/C1QBP/GSN/CRYZ/FGB/APOA4/PICALM/FGA/PARK7/DDX1/RPS28/HMGB1/APOC1/COMP/CDC42/H3-3A/AP3B1/NDUFS3/PTPN11	6	EIF2AK2/SNRPD3/H1-0/EIF2S1/ARF6/AIMP2
GO:0051241	negative regulation of multicellular organismal process	21/123	1259/18070	2.45045	0.00011	0.0160488	0.0159006	21	CPB2/PTPN11/SERPINF2/F2/FGB/APOA1/SMAD3/MMP2/SOD1/APOC1/PLG/KNG1/FGA/HRG/APOA4/DCN/HMGB1/ARF6/C1QBP/ECM1/SFRP1	18	KNG1/ECM1/HRG/APOA1/PLG/C1QBP/FGB/APOA4/SOD1/FGA/CPB2/SERPINF2/F2/SMAD3/HMGB1/APOC1/SFRP1/PTPN11	3	MMP2/DCN/ARF6
GO:0032101	regulation of response to external stimulus	17/123	895/18070	2.79048	0.00012	0.0173472	0.0170618	17	CPB2/MAPK3/SERPINF2/F2/FGB/APOA1/MST1/SMAD3/SOD1/PARK7/PLG/SERPINC1/KNG1/FGA/HRG/HMGB1/C1QBP	17	KNG1/SERPINC1/HRG/APOA1/PLG/C1QBP/FGB/SOD1/FGA/CPB2/PARK7/SERPINF2/F2/SMAD3/HMGB1/MAPK3/MST1	0
GO:0051234	establishment of localization	51/123	4693/18070	1.59651	0.00013	0.0184541	0.0181855	51	CPB2/AP2B1/GSN/AP3B1/PTPN11/CDC42/CLSTN1/UBE2L3/MAPK3/GUK1/GNB2/F2/CNP/GC/FGB/PICALM/VPS29/APOA1/COMP/SMAD3/SOD1/APOC1/PARK7/AHCYL1/PRAF2/NDUFS3/LYPLA1/ATG7/FGA/HRG/APOA4/HMGB1/UQCRFS1P1/CALM1/LAMP1/SLC25A4/YWHAQ/CFP/DNAJA1/ARL3/ASIP/ARF6/SLC25A11/AKR1C1/MVP/LASP1/SFRP1/HM13/CCDC47/RCN3/MYOF	42	SLC25A11/GNB2/HRG/APOA1/GSN/RCN3/FGB/PRAF2/AP2B1/APOA4/MVP/LYPLA1/PICALM/YWHAQ/CFP/SOD1/AKR1C1/FGA/CPB2/PARK7/GC/F2/SLC25A4/SMAD3/HMGB1/UBE2L3/MAPK3/GUK1/CLSTN1/ARL3/MYOF/APOC1/COMP/CDC42/SFRP1/DNAJA1/VPS29/CNP/AP3B1/NDUFS3/PTPN11/UQCRFS1P1	9	CALM1/LAMP1/LASP1/HM13/AHCYL1/ATG7/ASIP/CCDC47/ARF6
GO:0031399	regulation of protein modification process	24/123	1570/18070	2.24577	0.00013	0.0184541	0.0181855	24	PTPN11/CDC42/UBE2L3/MAPK3/SERPINF2/F2/FGB/SKP1/APOA1/AIMP2/MST1/SOD1/PARK7/ATG7/FGA/HRG/HMGB1/CALM1/EIF2AK2/DNAJA1/FNTA/MVP/SFRP1/LAMTOR3	19	HRG/APOA1/FGB/MVP/SOD1/FGA/PARK7/SERPINF2/LAMTOR3/F2/HMGB1/UBE2L3/MAPK3/SKP1/CDC42/MST1/SFRP1/DNAJA1/PTPN11	5	CALM1/EIF2AK2/ATG7/FNTA/AIMP2
GO:1990442	intrinsic apoptotic signaling pathway in response to nitrosative stress	2/123	3/18070	97.9404	0.00014	0.0196962	0.0192735	2	PARK7/DNAJA1	2	PARK7/DNAJA1	0
GO:0031589	cell-substrate adhesion	10/123	352/18070	4.1736	0.00015	0.0207329	0.0203275	10	CDC42/FGB/APOA1/SMAD3/ITGB4/PLG/FGA/HRG/C1QBP/SFRP1	10	HRG/APOA1/PLG/C1QBP/FGB/FGA/ITGB4/SMAD3/CDC42/SFRP1	0
GO:0006518	peptide metabolic process	17/123	913/18070	2.73547	0.00015	0.0207329	0.0203275	17	DDX1/CTSZ/RPS3A/PICALM/AIMP2/EIF2S1/SEC11A/SOD1/RPL22/PARK7/RPS16/EIF2AK2/RPS28/GLO1/C1QBP/HM13/SPON1	10	RPS3A/C1QBP/PICALM/GLO1/SOD1/PARK7/DDX1/RPS28/RPS16/CTSZ	7	SPON1/RPL22/HM13/EIF2AK2/EIF2S1/AIMP2/SEC11A
GO:0034599	cellular response to oxidative stress	9/123	288/18070	4.59096	0.00016	0.021548	0.0213491	9	MAPK3/EIF2S1/MMP2/SOD1/PARK7/APOA4/SOD3/HM13/ADPRS	6	SOD3/APOA4/SOD1/PARK7/MAPK3/ADPRS	3	MMP2/HM13/EIF2S1
GO:0034375	high-density lipoprotein particle remodeling	3/123	16/18070	27.5457	0.00016	0.021548	0.0213491	3	APOA1/APOC1/APOA4	3	APOA1/APOA4/APOC1	0
GO:0015833	peptide transport	25/123	1694/18070	2.1681	0.00016	0.021548	0.0213491	25	AP2B1/AP3B1/PTPN11/CLSTN1/UBE2L3/GUK1/F2/FGB/VPS29/COMP/SMAD3/PARK7/AHCYL1/PRAF2/LYPLA1/ATG7/FGA/YWHAQ/DNAJA1/ARL3/ARF6/MVP/SFRP1/HM13/RCN3	21	RCN3/FGB/PRAF2/AP2B1/MVP/LYPLA1/YWHAQ/FGA/PARK7/F2/SMAD3/UBE2L3/GUK1/CLSTN1/ARL3/COMP/SFRP1/DNAJA1/VPS29/AP3B1/PTPN11	4	HM13/AHCYL1/ATG7/ARF6
GO:0043603	cellular amide metabolic process	20/123	1200/18070	2.44851	0.00017	0.0227008	0.0223648	20	DDX1/BTD/CTSZ/RPS3A/PICALM/AIMP2/NIT2/EIF2S1/SEC11A/SOD1/RPL22/PARK7/RPS16/TECR/EIF2AK2/RPS28/GLO1/C1QBP/HM13/SPON1	13	RPS3A/C1QBP/PICALM/GLO1/SOD1/PARK7/DDX1/NIT2/RPS28/TECR/BTD/RPS16/CTSZ	7	SPON1/RPL22/HM13/EIF2AK2/EIF2S1/AIMP2/SEC11A
GO:0001667	ameboidal-type cell migration	11/123	433/18070	3.73214	0.00018	0.0238341	0.0233524	11	PTPN11/CDC42/APOA1/ITGB4/PLG/HRG/DCN/HMGB1/ARF6/C1QBP/GNA13	9	HRG/APOA1/PLG/C1QBP/GNA13/ITGB4/HMGB1/CDC42/PTPN11	2	DCN/ARF6
GO:0043933	protein-containing complex subunit organization	28/123	2029/18070	2.02735	0.00019	0.0245396	0.024313	28	DDX1/GSN/AP3B1/PTPN11/CDC42/SERPINF2/FGB/PICALM/APOA1/AIMP2/EIF2S1/COMP/SNRPD3/APOC1/PARK7/NDUFS3/FGA/HRG/APOA4/H1-0/HMGB1/CALM1/EIF2AK2/ARF6/RPS28/H3-3A/C1QBP/CRYZ	21	HRG/APOA1/C1QBP/GSN/CRYZ/FGB/APOA4/PICALM/FGA/PARK7/DDX1/SERPINF2/RPS28/HMGB1/APOC1/COMP/CDC42/H3-3A/AP3B1/NDUFS3/PTPN11	7	CALM1/EIF2AK2/SNRPD3/H1-0/EIF2S1/ARF6/AIMP2
GO:0045087	innate immune response	17/123	932/18070	2.6797	0.00019	0.0245396	0.024313	17	DDX1/GSN/AP3B1/PTPN11/CDC42/C8G/FGB/MST1/FGA/APOA4/HMGB1/CALM1/LAMP1/EIF2AK2/CFP/C1QBP/ZC3HAV1	13	C8G/C1QBP/GSN/FGB/APOA4/CFP/FGA/DDX1/HMGB1/CDC42/MST1/AP3B1/PTPN11	4	CALM1/LAMP1/ZC3HAV1/EIF2AK2
GO:0032103	positive regulation of response to external stimulus	10/123	364/18070	4.036	0.00019	0.0245396	0.024313	10	CPB2/MAPK3/SERPINF2/F2/SMAD3/PARK7/PLG/HRG/HMGB1/C1QBP	10	HRG/PLG/C1QBP/CPB2/PARK7/SERPINF2/F2/SMAD3/HMGB1/MAPK3	0
GO:0051051	negative regulation of transport	11/123	437/18070	3.69798	0.0002	0.0256211	0.0252818	11	PTPN11/PICALM/APOC1/PARK7/LYPLA1/HMGB1/CALM1/SLC25A4/YWHAQ/ARF6/SFRP1	9	LYPLA1/PICALM/YWHAQ/PARK7/SLC25A4/HMGB1/APOC1/SFRP1/PTPN11	2	CALM1/ARF6
GO:0048878	chemical homeostasis	20/123	1221/18070	2.4064	0.00021	0.0266852	0.0262274	20	CPB2/AP3B1/PTPN11/MAPK3/F2/PICALM/APOA1/SMAD3/SOD1/PARK7/KNG1/APOA4/DCN/HMGB1/CALM1/AKR1C1/GNA13/HRNR/CCDC47/RCN3	17	KNG1/APOA1/RCN3/APOA4/GNA13/PICALM/SOD1/AKR1C1/CPB2/PARK7/F2/SMAD3/HMGB1/HRNR/MAPK3/AP3B1/PTPN11	3	DCN/CALM1/CCDC47
GO:0051338	regulation of transferase activity	13/123	599/18070	3.18838	0.00022	0.0277323	0.0271505	13	UBE2L3/MAPK3/F2/SKP1/APOA1/MST1/SOD1/PARK7/APOA4/CALM1/DNAJA1/MVP/PHPT1	12	APOA1/APOA4/MVP/PHPT1/SOD1/PARK7/F2/UBE2L3/MAPK3/SKP1/MST1/DNAJA1	1	CALM1
GO:0031401	positive regulation of protein modification process	18/123	1039/18070	2.54513	0.00023	0.0283134	0.028052	18	PTPN11/CDC42/UBE2L3/MAPK3/SERPINF2/F2/FGB/SKP1/AIMP2/SOD1/PARK7/ATG7/FGA/HMGB1/CALM1/EIF2AK2/FNTA/LAMTOR3	13	FGB/SOD1/FGA/PARK7/SERPINF2/LAMTOR3/F2/HMGB1/UBE2L3/MAPK3/SKP1/CDC42/PTPN11	5	CALM1/EIF2AK2/ATG7/FNTA/AIMP2
GO:0010755	regulation of plasminogen activation	3/123	18/18070	24.4851	0.00023	0.0283134	0.028052	3	CPB2/CTSZ/SERPINF2	3	CPB2/SERPINF2/CTSZ	0
GO:0030299	intestinal cholesterol absorption	3/123	18/18070	24.4851	0.00023	0.0283134	0.028052	3	APOA1/APOA4/AKR1C1	3	APOA1/APOA4/AKR1C1	0
GO:0042886	amide transport	25/123	1737/18070	2.11443	0.00024	0.0293153	0.0289947	25	AP2B1/AP3B1/PTPN11/CLSTN1/UBE2L3/GUK1/F2/FGB/VPS29/COMP/SMAD3/PARK7/AHCYL1/PRAF2/LYPLA1/ATG7/FGA/YWHAQ/DNAJA1/ARL3/ARF6/MVP/SFRP1/HM13/RCN3	21	RCN3/FGB/PRAF2/AP2B1/MVP/LYPLA1/YWHAQ/FGA/PARK7/F2/SMAD3/UBE2L3/GUK1/CLSTN1/ARL3/COMP/SFRP1/DNAJA1/VPS29/AP3B1/PTPN11	4	HM13/AHCYL1/ATG7/ARF6
GO:0008152	metabolic process	95/123	11247/18070	1.24091	0.00027	0.0322302	0.0317191	95	CPB2/AP2B1/DDX1/GSN/AP3B1/PTPN11/BTD/CDC42/C8G/HNRNPA3/IMPDH2/DNAJB1/CTSZ/UBE2L3/MAPK3/GUK1/HIBCH/CYCS/SERPINF2/F2/CNP/RPS3A/GC/FGB/SKP1/PICALM/VPS29/APOA1/AIMP2/NIT2/EIF2S1/MST1/COMP/SMAD3/SEC11A/MMP2/SNRPD3/SOD1/ITGB4/APOC1/RPL22/PARK7/RPS16/TECR/AKR7A2/AHCYL1/NDUFS3/LYPLA1/ATG7/PLG/KNG1/FGA/HRG/APOA4/EPHX1/H1-0/DCN/SOD3/HMGB1/UQCRFS1P1/CALM1/SLC25A4/B4GALT1/POR/EIF2AK2/BCKDHB/YWHAQ/CFP/ECHS1/D…	73	SLC25A11/KNG1/ECM1/RPS3A/MFAP4/HRG/C8G/APOA1/PLG/C1QBP/GSN/RCN3/CRYZ/SOD3/FGB/TSNAX/AKR7A2/AP2B1/APOA4/MVP/LYPLA1/PICALM/PHPT1/YWHAQ/CFP/GLO1/CYTL1/SOD1/AKR1C1/EPHX1/FGA/CPB2/PARK7/ITGB4/DDX1/NIT2/SERPINF2/GC/HNRNPA3/RPS28/LAMTOR3/F2/SLC25A4/POR/SMAD3/HMGB1/TECR/BTD/RPS16/UBE2L3/MAPK3/ECHS1/GUK1/BCKDHB/APOC1/COMP/SKP1/CTSZ/CDC42/MST1/SFRP1/CYCS/DNAJA1/VPS29/MFAP2/GALNT6/CNP/AP3B1/NDUFS3/PTPN11/UQ…	22	SPON1/MMP2/RPL22/DCN/CALM1/HIBCH/HM13/AHCYL1/ZC3HAV1/EIF2AK2/AGL/ATG7/IMPDH2/SNRPD3/ASIP/H1-0/EIF2S1/CCDC47/FNTA/DNAJB1/AIMP2/SEC11A
GO:0030155	regulation of cell adhesion	15/123	781/18070	2.82159	0.00027	0.0322302	0.0317191	15	AP3B1/PTPN11/CDC42/SERPINF2/FGB/APOA1/SMAD3/MMP2/PLG/KNG1/FGA/HRG/HMGB1/C1QBP/SFRP1	14	KNG1/HRG/APOA1/PLG/C1QBP/FGB/FGA/SERPINF2/SMAD3/HMGB1/CDC42/SFRP1/AP3B1/PTPN11	1	MMP2
GO:1990079	cartilage homeostasis	2/123	4/18070	73.4553	0.00027	0.0322302	0.0317191	2	COMP/CYTL1	2	CYTL1/COMP	0
GO:0052547	regulation of peptidase activity	8/123	246/18070	4.77758	0.00028	0.0331726	0.0325941	8	GSN/CYCS/PICALM/SMAD3/PARK7/HMGB1/ECM1/RCN3	8	ECM1/GSN/RCN3/PICALM/PARK7/SMAD3/HMGB1/CYCS	0
GO:0071702	organic substance transport	32/123	2528/18070	1.85963	0.0003	0.0347581	0.0342971	32	AP2B1/AP3B1/PTPN11/CLSTN1/UBE2L3/GUK1/F2/FGB/VPS29/APOA1/COMP/SMAD3/APOC1/PARK7/AHCYL1/PRAF2/LYPLA1/ATG7/FGA/HRG/APOA4/SLC25A4/YWHAQ/DNAJA1/ARL3/ARF6/SLC25A11/AKR1C1/MVP/SFRP1/HM13/RCN3	28	SLC25A11/HRG/APOA1/RCN3/FGB/PRAF2/AP2B1/APOA4/MVP/LYPLA1/YWHAQ/AKR1C1/FGA/PARK7/F2/SLC25A4/SMAD3/UBE2L3/GUK1/CLSTN1/ARL3/APOC1/COMP/SFRP1/DNAJA1/VPS29/AP3B1/PTPN11	4	HM13/AHCYL1/ATG7/ARF6
GO:1902533	positive regulation of intracellular signal transduction	18/123	1061/18070	2.49236	0.0003	0.0347581	0.0342971	18	DDX1/PTPN11/CDC42/MAPK3/SERPINF2/F2/FGB/APOA1/SOD1/PARK7/FGA/DCN/HMGB1/CALM1/EIF2AK2/C1QBP/ECM1/LAMTOR3	15	ECM1/APOA1/C1QBP/FGB/SOD1/FGA/PARK7/DDX1/SERPINF2/LAMTOR3/F2/HMGB1/MAPK3/CDC42/PTPN11	3	DCN/CALM1/EIF2AK2
GO:0090303	positive regulation of wound healing	5/123	86/18070	8.54131	0.0003	0.0347581	0.0342971	5	CPB2/SERPINF2/F2/PLG/HRG	5	HRG/PLG/CPB2/SERPINF2/F2	0
GO:0010035	response to inorganic substance	12/123	538/18070	3.27682	0.00031	0.0356545	0.0351259	12	MAPK3/FGB/EIF2S1/MMP2/SOD1/PARK7/AHCYL1/FGA/APOA4/SOD3/CALM1/ADPRS	8	SOD3/FGB/APOA4/SOD1/FGA/PARK7/MAPK3/ADPRS	4	MMP2/CALM1/AHCYL1/EIF2S1
GO:1902041	regulation of extrinsic apoptotic signaling pathway via death domain recept...	4/123	48/18070	12.2425	0.00032	0.0362751	0.0359402	4	FGB/PARK7/FGA/SFRP1	4	FGB/FGA/PARK7/SFRP1	0
GO:0051248	negative regulation of protein metabolic process	16/123	883/18070	2.66203	0.00032	0.0362751	0.0359402	16	CPB2/CTSZ/SERPINF2/F2/PICALM/EIF2S1/SMAD3/PARK7/KNG1/CALM1/EIF2AK2/DNAJA1/MVP/ECM1/SFRP1/SPON1	12	KNG1/ECM1/MVP/PICALM/CPB2/PARK7/SERPINF2/F2/SMAD3/CTSZ/SFRP1/DNAJA1	4	SPON1/CALM1/EIF2AK2/EIF2S1
GO:0072376	protein activation cascade	5/123	88/18070	8.34719	0.00034	0.0379956	0.0376448	5	C8G/FGB/FGA/CFP/C1QBP	5	C8G/C1QBP/FGB/CFP/FGA	0
GO:1904019	epithelial cell apoptotic process	6/123	136/18070	6.48135	0.00034	0.0379956	0.0376448	6	GSN/FGB/EIF2S1/MST1/FGA/ARF6	4	GSN/FGB/FGA/MST1	2	EIF2S1/ARF6
GO:0051492	regulation of stress fiber assembly	5/123	90/18070	8.1617	0.00037	0.0407699	0.0403935	5	CDC42/SERPINF2/APOA1/SMAD3/SFRP1	5	APOA1/SERPINF2/SMAD3/CDC42/SFRP1	0
GO:0009083	branched-chain amino acid catabolic process	3/123	21/18070	20.9872	0.00037	0.0407699	0.0403935	3	HIBCH/BCKDHB/ECHS1	2	ECHS1/BCKDHB	1	HIBCH
GO:0035295	tube development	18/123	1087/18070	2.43274	0.0004	0.0437694	0.0431705	18	AP3B1/CDC42/CTSZ/MAPK3/SERPINF2/AIMP2/MST1/COMP/SMAD3/MMP2/HRG/DCN/B4GALT1/COL8A2/GNA13/ECM1/SFRP1/RCN3	14	ECM1/HRG/RCN3/GNA13/SERPINF2/SMAD3/MAPK3/COMP/CTSZ/CDC42/MST1/SFRP1/AP3B1/B4GALT1	4	MMP2/DCN/COL8A2/AIMP2
GO:0044241	lipid digestion	3/123	22/18070	20.0333	0.00043	0.0464076	0.0458849	3	APOA1/APOA4/AKR1C1	3	APOA1/APOA4/AKR1C1	0
GO:0098856	intestinal lipid absorption	3/123	22/18070	20.0333	0.00043	0.0464076	0.0458849	3	APOA1/APOA4/AKR1C1	3	APOA1/APOA4/AKR1C1	0
GO:0048585	negative regulation of response to stimulus	24/123	1705/18070	2.06795	0.00045	0.0482357	0.0476607	24	CPB2/PTPN11/MAPK3/SERPINF2/F2/FGB/APOA1/SMAD3/SOD1/PARK7/NDUFS3/PLG/KNG1/FGA/HRG/DCN/CALM1/SLC25A4/DNAJA1/C1QBP/MVP/ECM1/SFRP1/PHPT1	22	KNG1/ECM1/HRG/APOA1/PLG/C1QBP/FGB/MVP/PHPT1/SOD1/FGA/CPB2/PARK7/SERPINF2/F2/SLC25A4/SMAD3/MAPK3/SFRP1/DNAJA1/NDUFS3/PTPN11	2	DCN/CALM1
GO:0060425	lung morphogenesis	4/123	54/18070	10.8823	0.0005	0.0525233	0.0519864	4	AP3B1/CDC42/CTSZ/MAPK3	4	MAPK3/CTSZ/CDC42/AP3B1	0
GO:0044281	small molecule metabolic process	27/123	2041/18070	1.94345	0.0005	0.0525233	0.0519864	27	BTD/IMPDH2/GUK1/HIBCH/CYCS/CNP/GC/APOA1/NIT2/MST1/SOD1/APOC1/PARK7/TECR/AKR7A2/AHCYL1/NDUFS3/LYPLA1/APOA4/EPHX1/UQCRFS1P1/B4GALT1/BCKDHB/ECHS1/SLC25A11/GLO1/AKR1C1	24	SLC25A11/APOA1/AKR7A2/APOA4/LYPLA1/GLO1/SOD1/AKR1C1/EPHX1/PARK7/NIT2/GC/TECR/BTD/ECHS1/GUK1/BCKDHB/APOC1/MST1/CYCS/CNP/NDUFS3/UQCRFS1P1/B4GALT1	3	HIBCH/AHCYL1/IMPDH2
GO:2000379	positive regulation of reactive oxygen species metabolic process	5/123	96/18070	7.65159	0.0005	0.0525233	0.0519864	5	F2/SMAD3/SOD1/PARK7/AKR1C1	5	SOD1/AKR1C1/PARK7/F2/SMAD3	0
GO:1903036	positive regulation of response to wounding	5/123	97/18070	7.57271	0.00053	0.055306	0.0545066	5	CPB2/SERPINF2/F2/PLG/HRG	5	HRG/PLG/CPB2/SERPINF2/F2	0
GO:0071310	cellular response to organic substance	30/123	2388/18070	1.84561	0.00055	0.0570155	0.0561566	30	CPB2/GSN/PTPN11/CDC42/IMPDH2/UBE2L3/MAPK3/FGB/APOA1/EIF2S1/MST1/COMP/SMAD3/MMP2/PARK7/RPS16/AHCYL1/HRG/DCN/HMGB1/CALM1/EIF2AK2/DNAJA1/ASIP/FNTA/ARF6/AKR1C1/ECM1/SFRP1/LAMTOR3	20	ECM1/HRG/APOA1/GSN/FGB/AKR1C1/CPB2/PARK7/LAMTOR3/SMAD3/HMGB1/RPS16/UBE2L3/MAPK3/COMP/CDC42/MST1/SFRP1/DNAJA1/PTPN11	10	MMP2/DCN/CALM1/AHCYL1/EIF2AK2/IMPDH2/ASIP/EIF2S1/ARF6/FNTA
GO:0034114	regulation of heterotypic cell-cell adhesion	3/123	24/18070	18.3638	0.00056	0.0576727	0.0569726	3	FGB/APOA1/FGA	3	APOA1/FGB/FGA	0
GO:0010952	positive regulation of peptidase activity	6/123	150/18070	5.87642	0.00057	0.0583214	0.0577829	6	GSN/CYCS/PICALM/SMAD3/HMGB1/RCN3	6	GSN/RCN3/PICALM/SMAD3/HMGB1/CYCS	0
GO:0051130	positive regulation of cellular component organization	20/123	1324/18070	2.21919	0.0006	0.0604514	0.0604926	20	CPB2/GSN/CDC42/CLSTN1/UBE2L3/MAPK3/SERPINF2/FGB/APOA1/SMAD3/SOD1/PARK7/FGA/HRG/DCN/SLC25A4/CFP/ARF6/C1QBP/SFRP1	18	HRG/APOA1/C1QBP/GSN/FGB/CFP/SOD1/FGA/CPB2/PARK7/SERPINF2/SLC25A4/SMAD3/UBE2L3/MAPK3/CLSTN1/CDC42/SFRP1	2	DCN/ARF6
GO:0032963	collagen metabolic process	5/123	100/18070	7.34553	0.00061	0.0604514	0.0614389	5	SERPINF2/F2/MMP2/MFAP4/RCN3	4	MFAP4/RCN3/SERPINF2/F2	1	MMP2
GO:0034446	substrate adhesion-dependent cell spreading	5/123	100/18070	7.34553	0.00061	0.0604514	0.0614389	5	CDC42/FGB/APOA1/FGA/C1QBP	5	APOA1/C1QBP/FGB/FGA/CDC42	0
GO:0110020	regulation of actomyosin structure organization	5/123	100/18070	7.34553	0.00061	0.0604514	0.0614389	5	CDC42/SERPINF2/APOA1/SMAD3/SFRP1	5	APOA1/SERPINF2/SMAD3/CDC42/SFRP1	0
GO:0000302	response to reactive oxygen species	7/123	211/18070	4.87381	0.00061	0.0604514	0.0614389	7	MAPK3/MMP2/SOD1/PARK7/APOA4/SOD3/ADPRS	6	SOD3/APOA4/SOD1/PARK7/MAPK3/ADPRS	1	MMP2
GO:0048523	negative regulation of cellular process	49/123	4730/18070	1.52191	0.00062	0.0610584	0.0623833	49	CPB2/GSN/PTPN11/CDC42/DNAJB1/CTSZ/MAPK3/SERPINF2/F2/RPS3A/FGB/PICALM/APOA1/AIMP2/EIF2S1/MST1/COMP/SMAD3/MMP2/SOD1/APOC1/PARK7/NDUFS3/LYPLA1/PLG/KNG1/FGA/HRG/APOA4/H1-0/DCN/HMGB1/CALM1/SLC25A4/B4GALT1/EIF2AK2/YWHAQ/DNAJA1/ARF6/H3-3A/GLO1/C1QBP/GNA13/MVP/ECM1/SFRP1/SPON1/PHPT1/ADPRS	39	KNG1/ECM1/RPS3A/HRG/APOA1/PLG/C1QBP/GSN/FGB/APOA4/GNA13/MVP/LYPLA1/PICALM/PHPT1/YWHAQ/GLO1/SOD1/FGA/CPB2/PARK7/SERPINF2/F2/SLC25A4/SMAD3/HMGB1/MAPK3/APOC1/COMP/CTSZ/CDC42/MST1/H3-3A/SFRP1/DNAJA1/NDUFS3/PTPN11/B4GALT1/ADPRS	10	SPON1/MMP2/DCN/CALM1/EIF2AK2/H1-0/EIF2S1/ARF6/DNAJB1/AIMP2
GO:0072593	reactive oxygen species metabolic process	8/123	278/18070	4.22764	0.00064	0.0626365	0.0642663	8	F2/SMAD3/SOD1/PARK7/NDUFS3/APOA4/SOD3/AKR1C1	8	SOD3/APOA4/SOD1/AKR1C1/PARK7/F2/SMAD3/NDUFS3	0
GO:0043152	induction of bacterial agglutination	2/123	6/18070	48.9702	0.00068	0.0657347	0.0680098	2	FGB/FGA	2	FGB/FGA	0
GO:0071500	cellular response to nitrosative stress	2/123	6/18070	48.9702	0.00068	0.0657347	0.0680098	2	PARK7/DNAJA1	2	PARK7/DNAJA1	0
GO:0032231	regulation of actin filament bundle assembly	5/123	103/18070	7.13158	0.00069	0.066198	0.068941	5	CDC42/SERPINF2/APOA1/SMAD3/SFRP1	5	APOA1/SERPINF2/SMAD3/CDC42/SFRP1	0
GO:0044706	multi-multicellular organism process	7/123	216/18070	4.76099	0.0007	0.066198	0.0698703	7	MST1/MMP2/SOD1/ITGB4/B4GALT1/H3-3A/C1QBP	6	C1QBP/SOD1/ITGB4/MST1/H3-3A/B4GALT1	1	MMP2
GO:0080134	regulation of response to stress	22/123	1547/18070	2.08923	0.00071	0.066198	0.0707978	22	CPB2/AP3B1/PTPN11/DNAJB1/MAPK3/SERPINF2/F2/FGB/APOA1/SMAD3/SOD1/PARK7/PLG/SERPINC1/KNG1/FGA/HRG/HMGB1/LAMP1/EIF2AK2/DNAJA1/C1QBP	19	KNG1/SERPINC1/HRG/APOA1/PLG/C1QBP/FGB/SOD1/FGA/CPB2/PARK7/SERPINF2/F2/SMAD3/HMGB1/MAPK3/DNAJA1/AP3B1/PTPN11	3	LAMP1/EIF2AK2/DNAJB1
GO:0071840	cellular component organization or biogenesis	64/123	6782/18070	1.38636	0.00071	0.066198	0.0707978	64	CPB2/DDX1/GSN/AP3B1/PTPN11/CDC42/CLSTN1/DNAJB1/UBE2L3/MAPK3/SERPINF2/F2/CNP/RPS3A/FGB/SKP1/PICALM/APOA1/AIMP2/EIF2S1/MST1/COMP/SMAD3/MMP2/SNRPD3/SOD1/ITGB4/APOC1/PARK7/RPS16/AHCYL1/NDUFS3/ATG7/PLG/FGA/HRG/APOA4/H1-0/DCN/HMGB1/CALM1/SLC25A4/B4GALT1/EIF2AK2/CSRP1/COL8A2/CFP/ARL3/ASIP/FNTA/MFAP4/ARF6/RPS28/H3-3A/C1QBP/CRYZ/GNA13/KRT73/HRNR/SFRP1/CCDC47/KRT12/PHPT1/MYOF	46	RPS3A/MFAP4/HRG/APOA1/PLG/C1QBP/GSN/CRYZ/FGB/APOA4/GNA13/PICALM/PHPT1/CFP/SOD1/FGA/CPB2/PARK7/ITGB4/DDX1/SERPINF2/RPS28/F2/SLC25A4/SMAD3/HMGB1/CSRP1/RPS16/HRNR/UBE2L3/MAPK3/CLSTN1/ARL3/MYOF/APOC1/COMP/SKP1/CDC42/MST1/H3-3A/SFRP1/CNP/AP3B1/NDUFS3/PTPN11/B4GALT1	18	MMP2/DCN/CALM1/AHCYL1/EIF2AK2/ATG7/SNRPD3/COL8A2/ASIP/H1-0/EIF2S1/CCDC47/ARF6/KRT12/KRT73/FNTA/DNAJB1/AIMP2
GO:0034377	plasma lipoprotein particle assembly	3/123	26/18070	16.9512	0.00071	0.066198	0.0707978	3	APOA1/APOC1/APOA4	3	APOA1/APOA4/APOC1	0
GO:0051894	positive regulation of focal adhesion assembly	3/123	26/18070	16.9512	0.00071	0.066198	0.0707978	3	SMAD3/HRG/SFRP1	3	HRG/SMAD3/SFRP1	0
GO:1902905	positive regulation of supramolecular fiber organization	7/123	217/18070	4.73905	0.00072	0.0663453	0.0717234	7	GSN/CDC42/SERPINF2/APOA1/SMAD3/ARF6/SFRP1	6	APOA1/GSN/SERPINF2/SMAD3/CDC42/SFRP1	1	ARF6
GO:0022607	cellular component assembly	36/123	3130/18070	1.68971	0.00072	0.0663453	0.0717234	36	DDX1/GSN/AP3B1/PTPN11/CDC42/CLSTN1/DNAJB1/SERPINF2/FGB/PICALM/APOA1/AIMP2/EIF2S1/COMP/SMAD3/SNRPD3/ITGB4/APOC1/PARK7/NDUFS3/ATG7/FGA/HRG/APOA4/H1-0/HMGB1/EIF2AK2/CSRP1/ARL3/MFAP4/ARF6/RPS28/H3-3A/C1QBP/CRYZ/SFRP1	28	MFAP4/HRG/APOA1/C1QBP/GSN/CRYZ/FGB/APOA4/PICALM/FGA/PARK7/ITGB4/DDX1/SERPINF2/RPS28/SMAD3/HMGB1/CSRP1/CLSTN1/ARL3/APOC1/COMP/CDC42/H3-3A/SFRP1/AP3B1/NDUFS3/PTPN11	8	EIF2AK2/ATG7/SNRPD3/H1-0/EIF2S1/ARF6/DNAJB1/AIMP2
GO:0051223	regulation of protein transport	11/123	510/18070	3.16866	0.00073	0.0664891	0.0726472	11	PTPN11/UBE2L3/F2/FGB/SMAD3/PARK7/LYPLA1/FGA/DNAJA1/ARF6/SFRP1	10	FGB/LYPLA1/FGA/PARK7/F2/SMAD3/UBE2L3/SFRP1/DNAJA1/PTPN11	1	ARF6
GO:0001932	regulation of protein phosphorylation	19/123	1243/18070	2.24562	0.00073	0.0664891	0.0726472	19	PTPN11/CDC42/MAPK3/SERPINF2/F2/FGB/APOA1/MST1/SOD1/PARK7/FGA/HRG/HMGB1/CALM1/EIF2AK2/DNAJA1/MVP/SFRP1/LAMTOR3	17	HRG/APOA1/FGB/MVP/SOD1/FGA/PARK7/SERPINF2/LAMTOR3/F2/HMGB1/MAPK3/CDC42/MST1/SFRP1/DNAJA1/PTPN11	2	CALM1/EIF2AK2
GO:1905517	macrophage migration	4/123	60/18070	9.79404	0.00074	0.0670125	0.0735692	4	MAPK3/MST1/MMP2/B4GALT1	3	MAPK3/MST1/B4GALT1	1	MMP2
GO:1904035	regulation of epithelial cell apoptotic process	5/123	105/18070	6.99574	0.00076	0.0680416	0.0754076	5	GSN/FGB/EIF2S1/MST1/FGA	4	GSN/FGB/FGA/MST1	1	EIF2S1
GO:0071705	nitrogen compound transport	27/123	2096/18070	1.89245	0.00076	0.0680416	0.0754076	27	AP2B1/AP3B1/PTPN11/CLSTN1/UBE2L3/GUK1/F2/FGB/VPS29/COMP/SMAD3/PARK7/AHCYL1/PRAF2/LYPLA1/ATG7/FGA/HRG/SLC25A4/YWHAQ/DNAJA1/ARL3/ARF6/MVP/SFRP1/HM13/RCN3	23	HRG/RCN3/FGB/PRAF2/AP2B1/MVP/LYPLA1/YWHAQ/FGA/PARK7/F2/SLC25A4/SMAD3/UBE2L3/GUK1/CLSTN1/ARL3/COMP/SFRP1/DNAJA1/VPS29/AP3B1/PTPN11	4	HM13/AHCYL1/ATG7/ARF6
GO:0009081	branched-chain amino acid metabolic process	3/123	27/18070	16.3234	0.0008	0.0712181	0.0790626	3	HIBCH/BCKDHB/ECHS1	2	ECHS1/BCKDHB	1	HIBCH
GO:0044085	cellular component biogenesis	38/123	3394/18070	1.64484	0.00082	0.0725884	0.0808793	38	DDX1/GSN/AP3B1/PTPN11/CDC42/CLSTN1/DNAJB1/SERPINF2/RPS3A/FGB/PICALM/APOA1/AIMP2/EIF2S1/COMP/SMAD3/SNRPD3/ITGB4/APOC1/PARK7/RPS16/NDUFS3/ATG7/FGA/HRG/APOA4/H1-0/HMGB1/EIF2AK2/CSRP1/ARL3/MFAP4/ARF6/RPS28/H3-3A/C1QBP/CRYZ/SFRP1	30	RPS3A/MFAP4/HRG/APOA1/C1QBP/GSN/CRYZ/FGB/APOA4/PICALM/FGA/PARK7/ITGB4/DDX1/SERPINF2/RPS28/SMAD3/HMGB1/CSRP1/RPS16/CLSTN1/ARL3/APOC1/COMP/CDC42/H3-3A/SFRP1/AP3B1/NDUFS3/PTPN11	8	EIF2AK2/ATG7/SNRPD3/H1-0/EIF2S1/ARF6/DNAJB1/AIMP2
GO:0030038	contractile actin filament bundle assembly	5/123	108/18070	6.80142	0.00086	0.0752834	0.0844913	5	CDC42/SERPINF2/APOA1/SMAD3/SFRP1	5	APOA1/SERPINF2/SMAD3/CDC42/SFRP1	0
GO:0043149	stress fiber assembly	5/123	108/18070	6.80142	0.00086	0.0752834	0.0844913	5	CDC42/SERPINF2/APOA1/SMAD3/SFRP1	5	APOA1/SERPINF2/SMAD3/CDC42/SFRP1	0
GO:0050673	epithelial cell proliferation	10/123	442/18070	3.32377	0.00089	0.0766324	0.0871817	10	CPB2/CDC42/APOA1/MST1/SMAD3/HMGB1/B4GALT1/COL8A2/ECM1/SFRP1	9	ECM1/APOA1/CPB2/SMAD3/HMGB1/CDC42/MST1/SFRP1/B4GALT1	1	COL8A2
GO:0033688	regulation of osteoblast proliferation	3/123	28/18070	15.7404	0.00089	0.0766324	0.0871817	3	SMAD3/EIF2AK2/SFRP1	2	SMAD3/SFRP1	1	EIF2AK2
GO:0030100	regulation of endocytosis	8/123	293/18070	4.01121	0.00089	0.0766324	0.0871817	8	CDC42/PICALM/APOA1/SOD1/APOC1/HMGB1/CFP/ARF6	7	APOA1/PICALM/CFP/SOD1/HMGB1/APOC1/CDC42	1	ARF6
GO:0065008	regulation of biological quality	44/123	4159/18070	1.55424	0.0009	0.0766557	0.088075	44	CPB2/AP2B1/GSN/AP3B1/PTPN11/CDC42/CLSTN1/CTSZ/MAPK3/SERPINF2/F2/CNP/FGB/SKP1/PICALM/APOA1/COMP/SMAD3/MMP2/SOD1/PARK7/PLG/SERPINC1/KNG1/FGA/HRG/APOA4/DCN/SOD3/HMGB1/CALM1/LAMP1/SLC25A4/CSRP1/MFAP2/ARF6/AKR1C1/GNA13/HRNR/SFRP1/CCDC47/RCN3/CYTL1/MYOF	38	KNG1/SERPINC1/HRG/APOA1/PLG/GSN/RCN3/SOD3/FGB/AP2B1/APOA4/GNA13/PICALM/CYTL1/SOD1/AKR1C1/FGA/CPB2/PARK7/SERPINF2/F2/SLC25A4/SMAD3/HMGB1/CSRP1/HRNR/MAPK3/CLSTN1/MYOF/COMP/SKP1/CTSZ/CDC42/SFRP1/MFAP2/CNP/AP3B1/PTPN11	6	MMP2/DCN/CALM1/LAMP1/CCDC47/ARF6
GO:0009306	protein secretion	9/123	366/18070	3.61255	0.0009	0.0766557	0.088075	9	PTPN11/F2/FGB/COMP/PARK7/FGA/ARF6/SFRP1/RCN3	8	RCN3/FGB/FGA/PARK7/F2/COMP/SFRP1/PTPN11	1	ARF6
GO:0009438	methylglyoxal metabolic process	2/123	7/18070	41.9744	0.00094	0.0783681	0.0916308	2	PARK7/GLO1	2	GLO1/PARK7	0
GO:0051801	cytolysis in other organism involved in symbiotic interaction	2/123	7/18070	41.9744	0.00094	0.0783681	0.0916308	2	F2/HRG	2	HRG/F2	0
GO:0051838	cytolysis by host of symbiont cells	2/123	7/18070	41.9744	0.00094	0.0783681	0.0916308	2	F2/HRG	2	HRG/F2	0
GO:1990456	mitochondrion-endoplasmic reticulum membrane tethering	2/123	7/18070	41.9744	0.00094	0.0783681	0.0916308	2	AHCYL1/CALM1	0		2	CALM1/AHCYL1
GO:0016043	cellular component organization	62/123	6566/18070	1.38722	0.00095	0.078785	0.0925154	62	CPB2/DDX1/GSN/AP3B1/PTPN11/CDC42/CLSTN1/DNAJB1/UBE2L3/MAPK3/SERPINF2/F2/CNP/FGB/SKP1/PICALM/APOA1/AIMP2/EIF2S1/MST1/COMP/SMAD3/MMP2/SNRPD3/SOD1/ITGB4/APOC1/PARK7/AHCYL1/NDUFS3/ATG7/PLG/FGA/HRG/APOA4/H1-0/DCN/HMGB1/CALM1/SLC25A4/B4GALT1/EIF2AK2/CSRP1/COL8A2/CFP/ARL3/ASIP/FNTA/MFAP4/ARF6/RPS28/H3-3A/C1QBP/CRYZ/GNA13/KRT73/HRNR/SFRP1/CCDC47/KRT12/PHPT1/MYOF	44	MFAP4/HRG/APOA1/PLG/C1QBP/GSN/CRYZ/FGB/APOA4/GNA13/PICALM/PHPT1/CFP/SOD1/FGA/CPB2/PARK7/ITGB4/DDX1/SERPINF2/RPS28/F2/SLC25A4/SMAD3/HMGB1/CSRP1/HRNR/UBE2L3/MAPK3/CLSTN1/ARL3/MYOF/APOC1/COMP/SKP1/CDC42/MST1/H3-3A/SFRP1/CNP/AP3B1/NDUFS3/PTPN11/B4GALT1	18	MMP2/DCN/CALM1/AHCYL1/EIF2AK2/ATG7/SNRPD3/COL8A2/ASIP/H1-0/EIF2S1/CCDC47/ARF6/KRT12/KRT73/FNTA/DNAJB1/AIMP2
GO:0065005	protein-lipid complex assembly	3/123	29/18070	15.1976	0.00099	0.081247	0.0960367	3	APOA1/APOC1/APOA4	3	APOA1/APOA4/APOC1	0
GO:1902042	negative regulation of extrinsic apoptotic signaling pathway via death doma...	3/123	29/18070	15.1976	0.00099	0.081247	0.0960367	3	FGB/PARK7/FGA	3	FGB/FGA/PARK7	0
GO:0051495	positive regulation of cytoskeleton organization	7/123	230/18070	4.47119	0.00101	0.0824589	0.0977871	7	GSN/CDC42/SERPINF2/APOA1/SMAD3/ARF6/SFRP1	6	APOA1/GSN/SERPINF2/SMAD3/CDC42/SFRP1	1	ARF6
GO:0048584	positive regulation of response to stimulus	29/123	2368/18070	1.79916	0.00105	0.0852827	0.101268	29	CPB2/DDX1/GSN/AP3B1/PTPN11/CDC42/C8G/MAPK3/SERPINF2/F2/FGB/APOA1/SMAD3/SOD1/PARK7/PLG/FGA/HRG/DCN/HMGB1/CALM1/LAMP1/EIF2AK2/CFP/C1QBP/ECM1/SFRP1/PHPT1/LAMTOR3	25	ECM1/HRG/C8G/APOA1/PLG/C1QBP/GSN/FGB/PHPT1/CFP/SOD1/FGA/CPB2/PARK7/DDX1/SERPINF2/LAMTOR3/F2/SMAD3/HMGB1/MAPK3/CDC42/SFRP1/AP3B1/PTPN11	4	DCN/CALM1/LAMP1/EIF2AK2
GO:0051050	positive regulation of transport	15/123	890/18070	2.47602	0.00106	0.0856534	0.102134	15	CPB2/PTPN11/CDC42/UBE2L3/F2/FGB/APOA1/SMAD3/SOD1/AHCYL1/FGA/CALM1/LAMP1/CFP/ARF6	11	APOA1/FGB/CFP/SOD1/FGA/CPB2/F2/SMAD3/UBE2L3/CDC42/PTPN11	4	CALM1/LAMP1/AHCYL1/ARF6
GO:0010638	positive regulation of organelle organization	12/123	620/18070	2.84343	0.00107	0.0860204	0.102998	12	GSN/CDC42/UBE2L3/MAPK3/SERPINF2/APOA1/SMAD3/PARK7/DCN/SLC25A4/ARF6/SFRP1	10	APOA1/GSN/PARK7/SERPINF2/SLC25A4/SMAD3/UBE2L3/MAPK3/CDC42/SFRP1	2	DCN/ARF6
GO:0070201	regulation of establishment of protein localization	11/123	539/18070	2.99817	0.00114	0.0911826	0.109002	11	PTPN11/UBE2L3/F2/FGB/SMAD3/PARK7/LYPLA1/FGA/DNAJA1/ARF6/SFRP1	10	FGB/LYPLA1/FGA/PARK7/F2/SMAD3/UBE2L3/SFRP1/DNAJA1/PTPN11	1	ARF6
GO:1902531	regulation of intracellular signal transduction	24/123	1825/18070	1.93197	0.00119	0.0942253	0.113241	24	DDX1/PTPN11/CDC42/MAPK3/SERPINF2/F2/FGB/APOA1/MST1/SOD1/PARK7/NDUFS3/FGA/DCN/HMGB1/CALM1/EIF2AK2/DNAJA1/ARF6/C1QBP/GNA13/ECM1/RCN3/LAMTOR3	20	ECM1/APOA1/C1QBP/RCN3/FGB/GNA13/SOD1/FGA/PARK7/DDX1/SERPINF2/LAMTOR3/F2/HMGB1/MAPK3/CDC42/MST1/DNAJA1/NDUFS3/PTPN11	4	DCN/CALM1/EIF2AK2/ARF6
GO:0090087	regulation of peptide transport	11/123	542/18070	2.98158	0.00119	0.0942253	0.113241	11	PTPN11/UBE2L3/F2/FGB/SMAD3/PARK7/LYPLA1/FGA/DNAJA1/ARF6/SFRP1	10	FGB/LYPLA1/FGA/PARK7/F2/SMAD3/UBE2L3/SFRP1/DNAJA1/PTPN11	1	ARF6
GO:0014012	peripheral nervous system axon regeneration	2/123	8/18070	36.7276	0.00125	0.0970259	0.118275	2	MMP2/APOA4	1	APOA4	1	MMP2
GO:1902177	positive regulation of oxidative stress-induced intrinsic apoptotic signali...	2/123	8/18070	36.7276	0.00125	0.0970259	0.118275	2	SOD1/PARK7	2	SOD1/PARK7	0
GO:1905918	regulation of CoA-transferase activity	2/123	8/18070	36.7276	0.00125	0.0970259	0.118275	2	APOA1/APOA4	2	APOA1/APOA4	0
GO:1905920	positive regulation of CoA-transferase activity	2/123	8/18070	36.7276	0.00125	0.0970259	0.118275	2	APOA1/APOA4	2	APOA1/APOA4	0
GO:0022900	electron transport chain	6/123	175/18070	5.03693	0.00126	0.0971427	0.119109	6	CYCS/PARK7/AKR7A2/NDUFS3/UQCRFS1P1/POR	6	AKR7A2/PARK7/POR/CYCS/NDUFS3/UQCRFS1P1	0
GO:0001775	cell activation	17/123	1101/18070	2.26837	0.00127	0.0971427	0.119941	17	GSN/AP3B1/PTPN11/IMPDH2/F2/FGB/COMP/SMAD3/SOD1/RPL22/FGA/HRG/HMGB1/LAMP1/CSRP1/GNA13/SFRP1	14	HRG/GSN/FGB/GNA13/SOD1/FGA/F2/SMAD3/HMGB1/CSRP1/COMP/SFRP1/AP3B1/PTPN11	3	RPL22/LAMP1/IMPDH2
GO:0032269	negative regulation of cellular protein metabolic process	14/123	813/18070	2.52983	0.00127	0.0971427	0.119941	14	CPB2/CTSZ/SERPINF2/F2/PICALM/EIF2S1/PARK7/KNG1/CALM1/EIF2AK2/DNAJA1/MVP/ECM1/SFRP1	11	KNG1/ECM1/MVP/PICALM/CPB2/PARK7/SERPINF2/F2/CTSZ/SFRP1/DNAJA1	3	CALM1/EIF2AK2/EIF2S1
GO:0048261	negative regulation of receptor-mediated endocytosis	3/123	32/18070	13.7729	0.00132	0.100479	0.124077	3	PICALM/APOC1/ARF6	2	PICALM/APOC1	1	ARF6
GO:0045806	negative regulation of endocytosis	4/123	70/18070	8.39489	0.00133	0.100754	0.124899	4	PICALM/APOC1/HMGB1/ARF6	3	PICALM/HMGB1/APOC1	1	ARF6
GO:0043410	positive regulation of MAPK cascade	10/123	467/18070	3.14584	0.00134	0.101026	0.125721	10	PTPN11/CDC42/MAPK3/SERPINF2/FGB/SOD1/FGA/HMGB1/EIF2AK2/LAMTOR3	9	FGB/SOD1/FGA/SERPINF2/LAMTOR3/HMGB1/MAPK3/CDC42/PTPN11	1	EIF2AK2
GO:0044237	cellular metabolic process	87/123	10346/18070	1.23538	0.00139	0.104056	0.129803	87	CPB2/AP2B1/DDX1/GSN/AP3B1/PTPN11/BTD/CDC42/HNRNPA3/IMPDH2/DNAJB1/CTSZ/UBE2L3/MAPK3/GUK1/HIBCH/CYCS/SERPINF2/F2/CNP/RPS3A/FGB/SKP1/PICALM/VPS29/APOA1/AIMP2/NIT2/EIF2S1/MST1/COMP/SMAD3/SEC11A/SNRPD3/SOD1/ITGB4/APOC1/RPL22/PARK7/RPS16/TECR/AKR7A2/AHCYL1/NDUFS3/LYPLA1/ATG7/KNG1/FGA/HRG/APOA4/EPHX1/H1-0/DCN/SOD3/HMGB1/UQCRFS1P1/CALM1/SLC25A4/B4GALT1/POR/EIF2AK2/BCKDHB/YWHAQ/ECHS1/DNAJA1/AGL/ASIP/FNTA/…	66	KNG1/ECM1/RPS3A/HRG/APOA1/C1QBP/GSN/RCN3/CRYZ/SOD3/FGB/TSNAX/AKR7A2/AP2B1/APOA4/MVP/LYPLA1/PICALM/PHPT1/YWHAQ/GLO1/CYTL1/SOD1/AKR1C1/EPHX1/FGA/CPB2/PARK7/ITGB4/DDX1/NIT2/SERPINF2/HNRNPA3/RPS28/LAMTOR3/F2/SLC25A4/POR/SMAD3/HMGB1/TECR/BTD/RPS16/UBE2L3/MAPK3/ECHS1/GUK1/BCKDHB/APOC1/COMP/SKP1/CTSZ/CDC42/MST1/SFRP1/CYCS/DNAJA1/VPS29/GALNT6/CNP/AP3B1/NDUFS3/PTPN11/UQCRFS1P1/B4GALT1/ADPRS	21	SPON1/RPL22/DCN/CALM1/HIBCH/HM13/AHCYL1/ZC3HAV1/EIF2AK2/AGL/ATG7/IMPDH2/SNRPD3/ASIP/H1-0/EIF2S1/CCDC47/FNTA/DNAJB1/AIMP2/SEC11A
GO:0006801	superoxide metabolic process	4/123	71/18070	8.27665	0.0014	0.104056	0.130615	4	SOD1/PARK7/APOA4/SOD3	4	SOD3/APOA4/SOD1/PARK7	0
GO:1903391	regulation of adherens junction organization	4/123	71/18070	8.27665	0.0014	0.104056	0.130615	4	SMAD3/HRG/ARF6/SFRP1	3	HRG/SMAD3/SFRP1	1	ARF6
GO:0090066	regulation of anatomical structure size	11/123	554/18070	2.917	0.00142	0.105047	0.132234	11	GSN/SERPINF2/FGB/PICALM/COMP/MMP2/SOD1/KNG1/FGA/SOD3/ARF6	9	KNG1/GSN/SOD3/FGB/PICALM/SOD1/FGA/SERPINF2/COMP	2	MMP2/ARF6
GO:0042157	lipoprotein metabolic process	5/123	121/18070	6.07068	0.00143	0.105292	0.133041	5	APOA1/APOC1/LYPLA1/ATG7/APOA4	4	APOA1/APOA4/LYPLA1/APOC1	1	ATG7
GO:0036336	dendritic cell migration	3/123	33/18070	13.3555	0.00145	0.106268	0.134651	3	CDC42/HMGB1/C1QBP	3	C1QBP/HMGB1/CDC42	0
GO:0002062	chondrocyte differentiation	5/123	122/18070	6.02092	0.00148	0.107965	0.137055	5	PTPN11/COMP/SMAD3/ECM1/CYTL1	5	ECM1/CYTL1/SMAD3/COMP/PTPN11	0
GO:0043069	negative regulation of programmed cell death	15/123	922/18070	2.39009	0.0015	0.10842	0.138651	15	RPS3A/FGB/MST1/COMP/SMAD3/SOD1/PARK7/NDUFS3/FGA/SLC25A4/EIF2AK2/DNAJA1/GLO1/SFRP1/ADPRS	14	RPS3A/FGB/GLO1/SOD1/FGA/PARK7/SLC25A4/SMAD3/COMP/MST1/SFRP1/DNAJA1/NDUFS3/ADPRS	1	EIF2AK2
GO:0060548	negative regulation of cell death	15/123	922/18070	2.39009	0.0015	0.10842	0.138651	15	RPS3A/FGB/MST1/COMP/SMAD3/SOD1/PARK7/NDUFS3/FGA/SLC25A4/EIF2AK2/DNAJA1/GLO1/SFRP1/ADPRS	14	RPS3A/FGB/GLO1/SOD1/FGA/PARK7/SLC25A4/SMAD3/COMP/MST1/SFRP1/DNAJA1/NDUFS3/ADPRS	1	EIF2AK2
GO:0070527	platelet aggregation	4/123	73/18070	8.04989	0.00155	0.111522	0.142613	4	FGB/COMP/FGA/CSRP1	4	FGB/FGA/CSRP1/COMP	0
GO:0034368	protein-lipid complex remodeling	3/123	34/18070	12.9627	0.00158	0.112652	0.144973	3	APOA1/APOC1/APOA4	3	APOA1/APOA4/APOC1	0
GO:0034369	plasma lipoprotein particle remodeling	3/123	34/18070	12.9627	0.00158	0.112652	0.144973	3	APOA1/APOC1/APOA4	3	APOA1/APOA4/APOC1	0
GO:0030300	regulation of intestinal cholesterol absorption	2/123	9/18070	32.6468	0.0016	0.113055	0.146539	2	APOA1/APOA4	2	APOA1/APOA4	0
GO:0044597	daunorubicin metabolic process	2/123	9/18070	32.6468	0.0016	0.113055	0.146539	2	AKR7A2/AKR1C1	2	AKR7A2/AKR1C1	0
GO:0007565	female pregnancy	6/123	184/18070	4.79056	0.00163	0.11466	0.148878	6	MST1/MMP2/SOD1/ITGB4/H3-3A/C1QBP	5	C1QBP/SOD1/ITGB4/MST1/H3-3A	1	MMP2
GO:0048522	positive regulation of cellular process	53/123	5465/18070	1.42475	0.00168	0.117652	0.152747	53	CPB2/DDX1/GSN/AP3B1/PTPN11/CDC42/CLSTN1/UBE2L3/MAPK3/CYCS/SERPINF2/F2/FGB/SKP1/PICALM/APOA1/AIMP2/EIF2S1/MST1/COMP/SMAD3/MMP2/SOD1/PARK7/ATG7/PLG/KNG1/FGA/HRG/APOA4/DCN/HMGB1/CALM1/LAMP1/SLC25A4/B4GALT1/EIF2AK2/CFP/DNAJA1/ASIP/FNTA/ARF6/H3-3A/AKR1C1/C1QBP/ECM1/ZC3HAV1/SFRP1/RCN3/SPON1/CYTL1/PHPT1/LAMTOR3	40	KNG1/ECM1/HRG/APOA1/PLG/C1QBP/GSN/RCN3/FGB/APOA4/PICALM/PHPT1/CFP/CYTL1/SOD1/AKR1C1/FGA/CPB2/PARK7/DDX1/SERPINF2/LAMTOR3/F2/SLC25A4/SMAD3/HMGB1/UBE2L3/MAPK3/CLSTN1/COMP/SKP1/CDC42/MST1/H3-3A/SFRP1/CYCS/DNAJA1/AP3B1/PTPN11/B4GALT1	13	SPON1/MMP2/DCN/CALM1/LAMP1/ZC3HAV1/EIF2AK2/ATG7/ASIP/EIF2S1/ARF6/FNTA/AIMP2
GO:0002526	acute inflammatory response	5/123	126/18070	5.82978	0.00171	0.119223	0.155052	5	SERPINF2/F2/PARK7/B4GALT1/C1QBP	5	C1QBP/PARK7/SERPINF2/F2/B4GALT1	0
GO:0033687	osteoblast proliferation	3/123	35/18070	12.5923	0.00172	0.119392	0.155817	3	SMAD3/EIF2AK2/SFRP1	2	SMAD3/SFRP1	1	EIF2AK2
GO:0051129	negative regulation of cellular component organization	13/123	748/18070	2.55326	0.00176	0.121633	0.158865	13	GSN/CDC42/DNAJB1/PICALM/APOA1/APOC1/PARK7/HRG/APOA4/HMGB1/SLC25A4/ARF6/H3-3A	11	HRG/APOA1/GSN/APOA4/PICALM/PARK7/SLC25A4/HMGB1/APOC1/CDC42/H3-3A	2	ARF6/DNAJB1
GO:1904950	negative regulation of establishment of protein localization	5/123	127/18070	5.78388	0.00177	0.12179	0.159624	5	PTPN11/PARK7/LYPLA1/DNAJA1/SFRP1	5	LYPLA1/PARK7/SFRP1/DNAJA1/PTPN11	0
GO:0050801	ion homeostasis	14/123	844/18070	2.43691	0.00181	0.124001	0.162645	14	AP3B1/MAPK3/F2/PICALM/APOA1/SMAD3/SOD1/KNG1/DCN/HMGB1/CALM1/GNA13/CCDC47/RCN3	11	KNG1/APOA1/RCN3/GNA13/PICALM/SOD1/F2/SMAD3/HMGB1/MAPK3/AP3B1	3	DCN/CALM1/CCDC47
GO:0006959	humoral immune response	7/123	255/18070	4.03284	0.00182	0.124146	0.163396	7	C8G/F2/FGB/FGA/HRG/CFP/C1QBP	7	HRG/C8G/C1QBP/FGB/CFP/FGA/F2	0
GO:0002790	peptide secretion	9/123	406/18070	3.25664	0.00185	0.124575	0.165644	9	PTPN11/F2/FGB/COMP/PARK7/FGA/ARF6/SFRP1/RCN3	8	RCN3/FGB/FGA/PARK7/F2/COMP/SFRP1/PTPN11	1	ARF6
GO:2001233	regulation of apoptotic signaling pathway	9/123	406/18070	3.25664	0.00185	0.124575	0.165644	9	GSN/FGB/SOD1/PARK7/NDUFS3/FGA/SLC25A4/DNAJA1/SFRP1	9	GSN/FGB/SOD1/FGA/PARK7/SLC25A4/SFRP1/DNAJA1/NDUFS3	0
GO:0034613	cellular protein localization	23/123	1775/18070	1.90363	0.00185	0.124575	0.165644	23	AP2B1/DDX1/GSN/AP3B1/PTPN11/CLSTN1/UBE2L3/F2/SKP1/PICALM/VPS29/SMAD3/PARK7/AHCYL1/LYPLA1/LAMP1/YWHAQ/DNAJA1/ARL3/FNTA/ARF6/HM13/CCDC47	17	GSN/AP2B1/LYPLA1/PICALM/YWHAQ/PARK7/DDX1/F2/SMAD3/UBE2L3/CLSTN1/ARL3/SKP1/DNAJA1/VPS29/AP3B1/PTPN11	6	LAMP1/HM13/AHCYL1/CCDC47/ARF6/FNTA
GO:0034367	protein-containing complex remodeling	3/123	36/18070	12.2425	0.00187	0.124854	0.167135	3	APOA1/APOC1/APOA4	3	APOA1/APOA4/APOC1	0
GO:0030324	lung development	6/123	189/18070	4.66383	0.00187	0.124854	0.167135	6	AP3B1/CDC42/CTSZ/MAPK3/AIMP2/RCN3	5	RCN3/MAPK3/CTSZ/CDC42/AP3B1	1	AIMP2
GO:0070727	cellular macromolecule localization	23/123	1784/18070	1.89403	0.00198	0.128577	0.175244	23	AP2B1/DDX1/GSN/AP3B1/PTPN11/CLSTN1/UBE2L3/F2/SKP1/PICALM/VPS29/SMAD3/PARK7/AHCYL1/LYPLA1/LAMP1/YWHAQ/DNAJA1/ARL3/FNTA/ARF6/HM13/CCDC47	17	GSN/AP2B1/LYPLA1/PICALM/YWHAQ/PARK7/DDX1/F2/SMAD3/UBE2L3/CLSTN1/ARL3/SKP1/DNAJA1/VPS29/AP3B1/PTPN11	6	LAMP1/HM13/AHCYL1/CCDC47/ARF6/FNTA
GO:0030638	polyketide metabolic process	2/123	10/18070	29.3821	0.002	0.128577	0.176701	2	AKR7A2/AKR1C1	2	AKR7A2/AKR1C1	0
GO:0030647	aminoglycoside antibiotic metabolic process	2/123	10/18070	29.3821	0.002	0.128577	0.176701	2	AKR7A2/AKR1C1	2	AKR7A2/AKR1C1	0
GO:0044598	doxorubicin metabolic process	2/123	10/18070	29.3821	0.002	0.128577	0.176701	2	AKR7A2/AKR1C1	2	AKR7A2/AKR1C1	0
GO:0051409	response to nitrosative stress	2/123	10/18070	29.3821	0.002	0.128577	0.176701	2	PARK7/DNAJA1	2	PARK7/DNAJA1	0
GO:0060346	bone trabecula formation	2/123	10/18070	29.3821	0.002	0.128577	0.176701	2	MMP2/SFRP1	1	SFRP1	1	MMP2
GO:1903209	positive regulation of oxidative stress-induced cell death	2/123	10/18070	29.3821	0.002	0.128577	0.176701	2	SOD1/PARK7	2	SOD1/PARK7	0
GO:1904729	regulation of intestinal lipid absorption	2/123	10/18070	29.3821	0.002	0.128577	0.176701	2	APOA1/APOA4	2	APOA1/APOA4	0
GO:0051128	regulation of cellular component organization	31/123	2704/18070	1.68426	0.002	0.128577	0.176701	31	CPB2/GSN/PTPN11/CDC42/CLSTN1/DNAJB1/UBE2L3/MAPK3/SERPINF2/F2/FGB/PICALM/APOA1/SMAD3/SOD1/APOC1/PARK7/NDUFS3/FGA/HRG/APOA4/DCN/HMGB1/SLC25A4/EIF2AK2/CFP/ARF6/H3-3A/C1QBP/GNA13/SFRP1	27	HRG/APOA1/C1QBP/GSN/FGB/APOA4/GNA13/PICALM/CFP/SOD1/FGA/CPB2/PARK7/SERPINF2/F2/SLC25A4/SMAD3/HMGB1/UBE2L3/MAPK3/CLSTN1/APOC1/CDC42/H3-3A/SFRP1/NDUFS3/PTPN11	4	DCN/EIF2AK2/ARF6/DNAJB1
GO:0042325	regulation of phosphorylation	19/123	1356/18070	2.05848	0.00202	0.128577	0.178153	19	PTPN11/CDC42/MAPK3/SERPINF2/F2/FGB/APOA1/MST1/SOD1/PARK7/FGA/HRG/HMGB1/CALM1/EIF2AK2/DNAJA1/MVP/SFRP1/LAMTOR3	17	HRG/APOA1/FGB/MVP/SOD1/FGA/PARK7/SERPINF2/LAMTOR3/F2/HMGB1/MAPK3/CDC42/MST1/SFRP1/DNAJA1/PTPN11	2	CALM1/EIF2AK2
GO:0019220	regulation of phosphate metabolic process	20/123	1462/18070	2.00972	0.00202	0.128577	0.178153	20	PTPN11/CDC42/MAPK3/SERPINF2/F2/FGB/APOA1/MST1/SOD1/APOC1/PARK7/FGA/HRG/HMGB1/CALM1/EIF2AK2/DNAJA1/MVP/SFRP1/LAMTOR3	18	HRG/APOA1/FGB/MVP/SOD1/FGA/PARK7/SERPINF2/LAMTOR3/F2/HMGB1/MAPK3/APOC1/CDC42/MST1/SFRP1/DNAJA1/PTPN11	2	CALM1/EIF2AK2
GO:0051174	regulation of phosphorus metabolic process	20/123	1463/18070	2.00835	0.00204	0.128577	0.1796	20	PTPN11/CDC42/MAPK3/SERPINF2/F2/FGB/APOA1/MST1/SOD1/APOC1/PARK7/FGA/HRG/HMGB1/CALM1/EIF2AK2/DNAJA1/MVP/SFRP1/LAMTOR3	18	HRG/APOA1/FGB/MVP/SOD1/FGA/PARK7/SERPINF2/LAMTOR3/F2/HMGB1/MAPK3/APOC1/CDC42/MST1/SFRP1/DNAJA1/PTPN11	2	CALM1/EIF2AK2
GO:0000165	MAPK cascade	13/123	761/18070	2.50964	0.00204	0.128577	0.1796	13	PTPN11/CDC42/MAPK3/SERPINF2/FGB/APOA1/SMAD3/SOD1/FGA/HMGB1/EIF2AK2/DNAJA1/LAMTOR3	12	APOA1/FGB/SOD1/FGA/SERPINF2/LAMTOR3/SMAD3/HMGB1/MAPK3/CDC42/DNAJA1/PTPN11	1	EIF2AK2
GO:0023014	signal transduction by protein phosphorylation	13/123	761/18070	2.50964	0.00204	0.128577	0.1796	13	PTPN11/CDC42/MAPK3/SERPINF2/FGB/APOA1/SMAD3/SOD1/FGA/HMGB1/EIF2AK2/DNAJA1/LAMTOR3	12	APOA1/FGB/SOD1/FGA/SERPINF2/LAMTOR3/SMAD3/HMGB1/MAPK3/CDC42/DNAJA1/PTPN11	1	EIF2AK2
GO:0030323	respiratory tube development	6/123	193/18070	4.56717	0.00208	0.130576	0.182479	6	AP3B1/CDC42/CTSZ/MAPK3/AIMP2/RCN3	5	RCN3/MAPK3/CTSZ/CDC42/AP3B1	1	AIMP2
GO:0009967	positive regulation of signal transduction	21/123	1575/18070	1.95881	0.00212	0.132559	0.185338	21	DDX1/GSN/PTPN11/CDC42/MAPK3/SERPINF2/F2/FGB/APOA1/SMAD3/SOD1/PARK7/FGA/DCN/HMGB1/CALM1/EIF2AK2/C1QBP/ECM1/SFRP1/LAMTOR3	18	ECM1/APOA1/C1QBP/GSN/FGB/SOD1/FGA/PARK7/DDX1/SERPINF2/LAMTOR3/F2/SMAD3/HMGB1/MAPK3/CDC42/SFRP1/PTPN11	3	DCN/CALM1/EIF2AK2
GO:0010712	regulation of collagen metabolic process	3/123	38/18070	11.5982	0.00218	0.135772	0.189589	3	SERPINF2/F2/MFAP4	3	MFAP4/SERPINF2/F2	0
GO:0051270	regulation of cellular component movement	16/123	1060/18070	2.21752	0.00224	0.138959	0.193796	16	CDC42/MAPK3/MST1/SMAD3/MMP2/PLG/HRG/DCN/HMGB1/LAMP1/ARF6/C1QBP/GNA13/ECM1/SFRP1/PHPT1	12	ECM1/HRG/PLG/C1QBP/GNA13/PHPT1/SMAD3/HMGB1/MAPK3/CDC42/MST1/SFRP1	4	MMP2/DCN/LAMP1/ARF6
GO:0007275	multicellular organism development	51/123	5266/18070	1.4228	0.00228	0.140886	0.196576	51	CPB2/AP2B1/GSN/AP3B1/PTPN11/BTD/CDC42/CLSTN1/DNAJB1/CTSZ/MAPK3/SERPINF2/F2/CNP/PICALM/APOA1/AIMP2/MST1/COMP/SMAD3/MMP2/SOD1/ITGB4/RPL22/NDUFS3/HRG/APOA4/DCN/HMGB1/CALM1/B4GALT1/EIF2AK2/COL8A2/YWHAQ/ARL3/MFAP2/ARF6/H3-3A/GLO1/C1QBP/GNA13/ECM1/MAMDC2/KRT73/HRNR/SFRP1/HM13/CCDC47/RCN3/KRT12/CYTL1	38	ECM1/HRG/APOA1/C1QBP/GSN/RCN3/MAMDC2/AP2B1/APOA4/GNA13/PICALM/YWHAQ/GLO1/CYTL1/SOD1/CPB2/ITGB4/SERPINF2/F2/SMAD3/HMGB1/BTD/HRNR/MAPK3/CLSTN1/ARL3/COMP/CTSZ/CDC42/MST1/H3-3A/SFRP1/MFAP2/CNP/AP3B1/NDUFS3/PTPN11/B4GALT1	13	MMP2/RPL22/DCN/CALM1/HM13/EIF2AK2/COL8A2/CCDC47/ARF6/KRT12/KRT73/DNAJB1/AIMP2
GO:0006805	xenobiotic metabolic process	5/123	135/18070	5.44113	0.00231	0.142182	0.198649	5	GUK1/EPHX1/POR/AKR1C1/CRYZ	5	CRYZ/AKR1C1/EPHX1/POR/GUK1	0
GO:0048519	negative regulation of biological process	51/123	5273/18070	1.42091	0.00235	0.143523	0.201396	51	CPB2/GSN/PTPN11/CDC42/DNAJB1/CTSZ/MAPK3/SERPINF2/F2/RPS3A/FGB/PICALM/APOA1/AIMP2/EIF2S1/MST1/COMP/SMAD3/MMP2/SOD1/APOC1/PARK7/NDUFS3/LYPLA1/PLG/KNG1/FGA/HRG/APOA4/H1-0/DCN/HMGB1/CALM1/SLC25A4/B4GALT1/EIF2AK2/YWHAQ/DNAJA1/ARF6/H3-3A/GLO1/C1QBP/GNA13/MVP/ECM1/ZC3HAV1/SFRP1/TSNAX/SPON1/PHPT1/ADPRS	40	KNG1/ECM1/RPS3A/HRG/APOA1/PLG/C1QBP/GSN/FGB/TSNAX/APOA4/GNA13/MVP/LYPLA1/PICALM/PHPT1/YWHAQ/GLO1/SOD1/FGA/CPB2/PARK7/SERPINF2/F2/SLC25A4/SMAD3/HMGB1/MAPK3/APOC1/COMP/CTSZ/CDC42/MST1/H3-3A/SFRP1/DNAJA1/NDUFS3/PTPN11/B4GALT1/ADPRS	11	SPON1/MMP2/DCN/CALM1/ZC3HAV1/EIF2AK2/H1-0/EIF2S1/ARF6/DNAJB1/AIMP2
GO:0051438	regulation of ubiquitin-protein transferase activity	3/123	39/18070	11.3008	0.00235	0.143523	0.201396	3	UBE2L3/SKP1/PARK7	3	PARK7/UBE2L3/SKP1	0
GO:0042310	vasoconstriction	4/123	82/18070	7.16637	0.00237	0.143631	0.202762	4	FGB/COMP/MMP2/FGA	3	FGB/FGA/COMP	1	MMP2
GO:0097756	negative regulation of blood vessel diameter	4/123	82/18070	7.16637	0.00237	0.143631	0.202762	4	FGB/COMP/MMP2/FGA	3	FGB/FGA/COMP	1	MMP2
GO:0006986	response to unfolded protein	5/123	136/18070	5.40112	0.00238	0.143685	0.203444	5	DNAJB1/EIF2S1/COMP/EIF2AK2/DNAJA1	2	COMP/DNAJA1	3	EIF2AK2/EIF2S1/DNAJB1
GO:0048513	animal organ development	38/123	3592/18070	1.55418	0.00239	0.143738	0.204124	38	CPB2/AP2B1/AP3B1/PTPN11/CDC42/DNAJB1/CTSZ/MAPK3/CNP/PICALM/APOA1/AIMP2/MST1/COMP/SMAD3/MMP2/SOD1/ITGB4/RPL22/NDUFS3/DCN/HMGB1/CALM1/EIF2AK2/COL8A2/YWHAQ/ARL3/MFAP2/ARF6/H3-3A/GLO1/ECM1/KRT73/HRNR/SFRP1/RCN3/KRT12/CYTL1	27	ECM1/APOA1/RCN3/AP2B1/PICALM/YWHAQ/GLO1/CYTL1/SOD1/CPB2/ITGB4/SMAD3/HMGB1/HRNR/MAPK3/ARL3/COMP/CTSZ/CDC42/MST1/H3-3A/SFRP1/MFAP2/CNP/AP3B1/NDUFS3/PTPN11	11	MMP2/RPL22/DCN/CALM1/EIF2AK2/COL8A2/ARF6/KRT12/KRT73/DNAJB1/AIMP2
GO:0006807	nitrogen compound metabolic process	82/123	9713/18070	1.24026	0.0024	0.14379	0.204803	82	CPB2/DDX1/GSN/AP3B1/PTPN11/BTD/CDC42/C8G/HNRNPA3/IMPDH2/DNAJB1/CTSZ/UBE2L3/MAPK3/GUK1/HIBCH/CYCS/SERPINF2/F2/CNP/RPS3A/FGB/SKP1/PICALM/APOA1/AIMP2/NIT2/EIF2S1/MST1/COMP/SMAD3/SEC11A/MMP2/SNRPD3/SOD1/APOC1/RPL22/PARK7/RPS16/TECR/AKR7A2/AHCYL1/NDUFS3/LYPLA1/ATG7/PLG/KNG1/FGA/HRG/APOA4/H1-0/DCN/HMGB1/UQCRFS1P1/CALM1/B4GALT1/EIF2AK2/BCKDHB/YWHAQ/CFP/ECHS1/DNAJA1/ASIP/FNTA/RPS28/GLO1/AKR1C1/C1QBP/MVP/…	61	KNG1/ECM1/RPS3A/HRG/C8G/APOA1/PLG/C1QBP/GSN/RCN3/FGB/TSNAX/AKR7A2/APOA4/MVP/LYPLA1/PICALM/PHPT1/YWHAQ/CFP/GLO1/CYTL1/SOD1/AKR1C1/FGA/CPB2/PARK7/DDX1/NIT2/SERPINF2/HNRNPA3/RPS28/LAMTOR3/F2/SMAD3/HMGB1/TECR/BTD/RPS16/UBE2L3/MAPK3/ECHS1/GUK1/BCKDHB/APOC1/COMP/SKP1/CTSZ/CDC42/MST1/SFRP1/CYCS/DNAJA1/GALNT6/CNP/AP3B1/NDUFS3/PTPN11/UQCRFS1P1/B4GALT1/ADPRS	21	SPON1/MMP2/RPL22/DCN/CALM1/HIBCH/HM13/AHCYL1/ZC3HAV1/EIF2AK2/ATG7/IMPDH2/SNRPD3/ASIP/H1-0/EIF2S1/CCDC47/FNTA/DNAJB1/AIMP2/SEC11A
GO:0060020	Bergmann glial cell differentiation	2/123	11/18070	26.711	0.00243	0.145036	0.206834	2	PTPN11/MAPK3	2	MAPK3/PTPN11	0
GO:0001503	ossification	9/123	424/18070	3.11838	0.00247	0.146867	0.209525	9	PTPN11/MAPK3/COMP/SMAD3/MMP2/H3-3A/ECM1/SFRP1/CCDC47	7	ECM1/SMAD3/MAPK3/COMP/H3-3A/SFRP1/PTPN11	2	MMP2/CCDC47
GO:1903828	negative regulation of cellular protein localization	5/123	138/18070	5.32285	0.00254	0.149339	0.214191	5	PICALM/PARK7/LYPLA1/DNAJA1/ARF6	4	LYPLA1/PICALM/PARK7/DNAJA1	1	ARF6
GO:0050679	positive regulation of epithelial cell proliferation	6/123	201/18070	4.38539	0.00254	0.149339	0.214191	6	CDC42/MST1/HMGB1/B4GALT1/ECM1/SFRP1	6	ECM1/HMGB1/CDC42/MST1/SFRP1/B4GALT1	0
GO:0051704	multi-organism process	29/123	2508/18070	1.69873	0.00254	0.149339	0.214191	29	DDX1/GSN/AP3B1/CDC42/C8G/MAPK3/F2/CNP/FGB/MST1/SMAD3/MMP2/SOD1/ITGB4/PARK7/ATG7/PLG/FGA/HRG/HMGB1/LAMP1/B4GALT1/EIF2AK2/CFP/DNAJA1/H3-3A/C1QBP/ZC3HAV1/TSNAX	24	HRG/C8G/PLG/C1QBP/GSN/FGB/TSNAX/CFP/SOD1/FGA/PARK7/ITGB4/DDX1/F2/SMAD3/HMGB1/MAPK3/CDC42/MST1/H3-3A/DNAJA1/CNP/AP3B1/B4GALT1	5	MMP2/LAMP1/ZC3HAV1/EIF2AK2/ATG7
GO:0008625	extrinsic apoptotic signaling pathway via death domain receptors	4/123	84/18070	6.99574	0.00259	0.151712	0.217491	4	FGB/PARK7/FGA/SFRP1	4	FGB/FGA/PARK7/SFRP1	0
GO:0001819	positive regulation of cytokine production	10/123	512/18070	2.86935	0.00263	0.153485	0.22011	10	DDX1/PTPN11/SERPINF2/SMAD3/SOD1/PARK7/HMGB1/EIF2AK2/C1QBP/ZC3HAV1	8	C1QBP/SOD1/PARK7/DDX1/SERPINF2/SMAD3/HMGB1/PTPN11	2	ZC3HAV1/EIF2AK2
GO:0032956	regulation of actin cytoskeleton organization	8/123	349/18070	3.36758	0.00269	0.156407	0.224007	8	GSN/CDC42/SERPINF2/APOA1/SMAD3/HRG/ARF6/SFRP1	7	HRG/APOA1/GSN/SERPINF2/SMAD3/CDC42/SFRP1	1	ARF6
GO:0010950	positive regulation of endopeptidase activity	5/123	140/18070	5.24681	0.0027	0.156411	0.224652	5	GSN/CYCS/PICALM/SMAD3/HMGB1	5	GSN/PICALM/SMAD3/HMGB1/CYCS	0
GO:0050892	intestinal absorption	3/123	41/18070	10.7496	0.00272	0.156993	0.225941	3	APOA1/APOA4/AKR1C1	3	APOA1/APOA4/AKR1C1	0
GO:0031032	actomyosin structure organization	6/123	204/18070	4.3209	0.00274	0.15757	0.227224	6	CDC42/SERPINF2/APOA1/SMAD3/CSRP1/SFRP1	6	APOA1/SERPINF2/SMAD3/CSRP1/CDC42/SFRP1	0
GO:2000145	regulation of cell motility	15/123	982/18070	2.24405	0.00276	0.158143	0.228504	15	CDC42/MAPK3/MST1/SMAD3/MMP2/PLG/HRG/DCN/HMGB1/ARF6/C1QBP/GNA13/ECM1/SFRP1/PHPT1	12	ECM1/HRG/PLG/C1QBP/GNA13/PHPT1/SMAD3/HMGB1/MAPK3/CDC42/MST1/SFRP1	3	MMP2/DCN/ARF6
GO:0034332	adherens junction organization	5/123	141/18070	5.20959	0.00279	0.159211	0.230415	5	CDC42/SMAD3/HRG/ARF6/SFRP1	4	HRG/SMAD3/CDC42/SFRP1	1	ARF6
GO:0044238	primary metabolic process	85/123	10221/18070	1.22174	0.00286	0.159211	0.234839	85	CPB2/DDX1/GSN/AP3B1/PTPN11/CDC42/C8G/HNRNPA3/IMPDH2/DNAJB1/CTSZ/UBE2L3/MAPK3/GUK1/HIBCH/CYCS/SERPINF2/F2/CNP/RPS3A/GC/FGB/SKP1/PICALM/APOA1/AIMP2/NIT2/EIF2S1/MST1/COMP/SMAD3/SEC11A/MMP2/SNRPD3/SOD1/APOC1/RPL22/PARK7/RPS16/TECR/AKR7A2/AHCYL1/NDUFS3/LYPLA1/ATG7/PLG/KNG1/FGA/HRG/APOA4/EPHX1/H1-0/DCN/HMGB1/UQCRFS1P1/CALM1/B4GALT1/EIF2AK2/BCKDHB/YWHAQ/CFP/ECHS1/DNAJA1/AGL/ASIP/FNTA/RPS28/SLC25A11/GLO1…	63	SLC25A11/KNG1/ECM1/RPS3A/HRG/C8G/APOA1/PLG/C1QBP/GSN/RCN3/FGB/TSNAX/AKR7A2/APOA4/MVP/LYPLA1/PICALM/PHPT1/YWHAQ/CFP/GLO1/CYTL1/SOD1/AKR1C1/EPHX1/FGA/CPB2/PARK7/DDX1/NIT2/SERPINF2/GC/HNRNPA3/RPS28/LAMTOR3/F2/SMAD3/HMGB1/TECR/RPS16/UBE2L3/MAPK3/ECHS1/GUK1/BCKDHB/APOC1/COMP/SKP1/CTSZ/CDC42/MST1/SFRP1/CYCS/DNAJA1/GALNT6/CNP/AP3B1/NDUFS3/PTPN11/UQCRFS1P1/B4GALT1/ADPRS	22	SPON1/MMP2/RPL22/DCN/CALM1/HIBCH/HM13/AHCYL1/ZC3HAV1/EIF2AK2/AGL/ATG7/IMPDH2/SNRPD3/ASIP/H1-0/EIF2S1/CCDC47/FNTA/DNAJB1/AIMP2/SEC11A
GO:0006979	response to oxidative stress	9/123	434/18070	3.04653	0.00289	0.159211	0.236719	9	MAPK3/EIF2S1/MMP2/SOD1/PARK7/APOA4/SOD3/HM13/ADPRS	6	SOD3/APOA4/SOD1/PARK7/MAPK3/ADPRS	3	MMP2/HM13/EIF2S1
GO:0033629	negative regulation of cell adhesion mediated by integrin	2/123	12/18070	24.4851	0.0029	0.159211	0.237344	2	PTPN11/HRG	2	HRG/PTPN11	0
GO:0034370	triglyceride-rich lipoprotein particle remodeling	2/123	12/18070	24.4851	0.0029	0.159211	0.237344	2	APOA1/APOA4	2	APOA1/APOA4	0
GO:0034372	very-low-density lipoprotein particle remodeling	2/123	12/18070	24.4851	0.0029	0.159211	0.237344	2	APOA1/APOA4	2	APOA1/APOA4	0
GO:1900747	negative regulation of vascular endothelial growth factor signaling pathway	2/123	12/18070	24.4851	0.0029	0.159211	0.237344	2	HRG/DCN	1	HRG	1	DCN
GO:1904478	regulation of intestinal absorption	2/123	12/18070	24.4851	0.0029	0.159211	0.237344	2	APOA1/APOA4	2	APOA1/APOA4	0
GO:2000009	negative regulation of protein localization to cell surface	2/123	12/18070	24.4851	0.0029	0.159211	0.237344	2	PICALM/ARF6	1	PICALM	1	ARF6
GO:2001267	regulation of cysteine-type endopeptidase activity involved in apoptotic si...	2/123	12/18070	24.4851	0.0029	0.159211	0.237344	2	GSN/PARK7	2	GSN/PARK7	0
GO:0010955	negative regulation of protein processing	3/123	42/18070	10.4936	0.00291	0.159211	0.237967	3	CPB2/CTSZ/SERPINF2	3	CPB2/SERPINF2/CTSZ	0
GO:0048246	macrophage chemotaxis	3/123	42/18070	10.4936	0.00291	0.159211	0.237967	3	MAPK3/MST1/MMP2	2	MAPK3/MST1	1	MMP2
GO:1903318	negative regulation of protein maturation	3/123	42/18070	10.4936	0.00291	0.159211	0.237967	3	CPB2/CTSZ/SERPINF2	3	CPB2/SERPINF2/CTSZ	0
GO:0097190	apoptotic signaling pathway	11/123	611/18070	2.64487	0.00304	0.165555	0.245983	11	GSN/CYCS/FGB/SMAD3/SOD1/PARK7/NDUFS3/FGA/SLC25A4/DNAJA1/SFRP1	11	GSN/FGB/SOD1/FGA/PARK7/SLC25A4/SMAD3/SFRP1/CYCS/DNAJA1/NDUFS3	0
GO:0043066	negative regulation of apoptotic process	14/123	894/18070	2.30061	0.00306	0.165555	0.247202	14	RPS3A/FGB/MST1/COMP/SMAD3/SOD1/PARK7/NDUFS3/FGA/SLC25A4/EIF2AK2/DNAJA1/GLO1/SFRP1	13	RPS3A/FGB/GLO1/SOD1/FGA/PARK7/SLC25A4/SMAD3/COMP/MST1/SFRP1/DNAJA1/NDUFS3	1	EIF2AK2
GO:0006081	cellular aldehyde metabolic process	4/123	88/18070	6.67775	0.00307	0.165555	0.247809	4	PARK7/AKR7A2/GLO1/AKR1C1	4	AKR7A2/GLO1/AKR1C1/PARK7	0
GO:0098542	defense response to other organism	11/123	612/18070	2.64055	0.00308	0.165555	0.248416	11	DDX1/MAPK3/F2/FGB/ATG7/FGA/HRG/EIF2AK2/CFP/C1QBP/ZC3HAV1	8	HRG/C1QBP/FGB/CFP/FGA/DDX1/F2/MAPK3	3	ZC3HAV1/EIF2AK2/ATG7
GO:0031507	heterochromatin assembly	3/123	43/18070	10.2496	0.00311	0.165555	0.25023	3	H1-0/HMGB1/H3-3A	2	HMGB1/H3-3A	1	H1-0
GO:0032964	collagen biosynthetic process	3/123	43/18070	10.2496	0.00311	0.165555	0.25023	3	SERPINF2/F2/RCN3	3	RCN3/SERPINF2/F2	0
GO:0043388	positive regulation of DNA binding	3/123	43/18070	10.2496	0.00311	0.165555	0.25023	3	PARK7/H1-0/HMGB1	2	PARK7/HMGB1	1	H1-0
GO:1901890	positive regulation of cell junction assembly	3/123	43/18070	10.2496	0.00311	0.165555	0.25023	3	SMAD3/HRG/SFRP1	3	HRG/SMAD3/SFRP1	0
GO:0009893	positive regulation of metabolic process	38/123	3646/18070	1.53116	0.00314	0.166589	0.252035	38	GSN/AP3B1/PTPN11/CDC42/UBE2L3/MAPK3/CYCS/SERPINF2/F2/FGB/SKP1/PICALM/APOA1/AIMP2/MST1/SMAD3/SOD1/PARK7/ATG7/FGA/APOA4/DCN/HMGB1/CALM1/SLC25A4/POR/EIF2AK2/ASIP/FNTA/MFAP2/AKR1C1/C1QBP/ZC3HAV1/SFRP1/RCN3/SPON1/CYTL1/LAMTOR3	29	APOA1/C1QBP/GSN/RCN3/FGB/APOA4/PICALM/CYTL1/SOD1/AKR1C1/FGA/PARK7/SERPINF2/LAMTOR3/F2/SLC25A4/POR/SMAD3/HMGB1/UBE2L3/MAPK3/SKP1/CDC42/MST1/SFRP1/CYCS/MFAP2/AP3B1/PTPN11	9	SPON1/DCN/CALM1/ZC3HAV1/EIF2AK2/ATG7/ASIP/FNTA/AIMP2
GO:0032501	multicellular organismal process	68/123	7715/18070	1.29487	0.00322	0.16965	0.256808	68	CPB2/AP2B1/DDX1/GSN/AP3B1/PTPN11/BTD/CDC42/CLSTN1/DNAJB1/CTSZ/MAPK3/SERPINF2/F2/CNP/FGB/PICALM/APOA1/AIMP2/MST1/COMP/SMAD3/MMP2/SOD1/ITGB4/APOC1/RPL22/PARK7/NDUFS3/PLG/SERPINC1/KNG1/FGA/HRG/APOA4/DCN/SOD3/HMGB1/CALM1/B4GALT1/EIF2AK2/CSRP1/COL8A2/YWHAQ/DNAJA1/ARL3/ASIP/MFAP2/ARF6/H3-3A/GLO1/AKR1C1/C1QBP/CRYZ/GNA13/ECM1/ZC3HAV1/MAMDC2/KRT73/HRNR/SFRP1/HM13/CCDC47/RCN3/KRT12/TSNAX/CYTL1/MYOF	53	KNG1/ECM1/SERPINC1/HRG/APOA1/PLG/C1QBP/GSN/RCN3/MAMDC2/CRYZ/SOD3/FGB/TSNAX/AP2B1/APOA4/GNA13/PICALM/YWHAQ/GLO1/CYTL1/SOD1/AKR1C1/FGA/CPB2/PARK7/ITGB4/DDX1/SERPINF2/F2/SMAD3/HMGB1/BTD/CSRP1/HRNR/MAPK3/CLSTN1/ARL3/MYOF/APOC1/COMP/CTSZ/CDC42/MST1/H3-3A/SFRP1/DNAJA1/MFAP2/CNP/AP3B1/NDUFS3/PTPN11/B4GALT1	15	MMP2/RPL22/DCN/CALM1/HM13/ZC3HAV1/EIF2AK2/COL8A2/ASIP/CCDC47/ARF6/KRT12/KRT73/DNAJB1/AIMP2
GO:0042180	cellular ketone metabolic process	6/123	211/18070	4.17755	0.00323	0.16965	0.2574	6	APOC1/PARK7/AKR7A2/APOA4/GLO1/AKR1C1	6	AKR7A2/APOA4/GLO1/AKR1C1/PARK7/APOC1	0
GO:0051216	cartilage development	6/123	211/18070	4.17755	0.00323	0.16965	0.2574	6	PTPN11/MAPK3/COMP/SMAD3/ECM1/CYTL1	6	ECM1/CYTL1/SMAD3/MAPK3/COMP/PTPN11	0
GO:0010038	response to metal ion	8/123	361/18070	3.25564	0.0033	0.172601	0.261519	8	MAPK3/FGB/EIF2S1/PARK7/AHCYL1/FGA/SOD3/CALM1	5	SOD3/FGB/FGA/PARK7/MAPK3	3	CALM1/AHCYL1/EIF2S1
GO:0030278	regulation of ossification	6/123	212/18070	4.15785	0.00331	0.172601	0.262104	6	PTPN11/MAPK3/COMP/SMAD3/ECM1/SFRP1	6	ECM1/SMAD3/MAPK3/COMP/SFRP1/PTPN11	0
GO:0048731	system development	48/123	4953/18070	1.42372	0.00332	0.172601	0.262688	48	CPB2/AP2B1/GSN/AP3B1/PTPN11/BTD/CDC42/CLSTN1/DNAJB1/CTSZ/MAPK3/SERPINF2/F2/CNP/PICALM/APOA1/AIMP2/MST1/COMP/SMAD3/MMP2/SOD1/ITGB4/RPL22/NDUFS3/HRG/APOA4/DCN/HMGB1/CALM1/B4GALT1/EIF2AK2/COL8A2/YWHAQ/ARL3/MFAP2/ARF6/H3-3A/GLO1/GNA13/ECM1/MAMDC2/KRT73/HRNR/SFRP1/RCN3/KRT12/CYTL1	37	ECM1/HRG/APOA1/GSN/RCN3/MAMDC2/AP2B1/APOA4/GNA13/PICALM/YWHAQ/GLO1/CYTL1/SOD1/CPB2/ITGB4/SERPINF2/F2/SMAD3/HMGB1/BTD/HRNR/MAPK3/CLSTN1/ARL3/COMP/CTSZ/CDC42/MST1/H3-3A/SFRP1/MFAP2/CNP/AP3B1/NDUFS3/PTPN11/B4GALT1	11	MMP2/RPL22/DCN/CALM1/EIF2AK2/COL8A2/ARF6/KRT12/KRT73/DNAJB1/AIMP2
GO:0060428	lung epithelium development	3/123	44/18070	10.0166	0.00333	0.172601	0.263271	3	CDC42/AIMP2/RCN3	2	RCN3/CDC42	1	AIMP2
GO:0110053	regulation of actin filament organization	7/123	285/18070	3.60833	0.00338	0.173888	0.266172	7	GSN/CDC42/SERPINF2/APOA1/SMAD3/ARF6/SFRP1	6	APOA1/GSN/SERPINF2/SMAD3/CDC42/SFRP1	1	ARF6
GO:0051004	regulation of lipoprotein lipase activity	2/123	13/18070	22.6016	0.00341	0.173888	0.267901	2	APOC1/APOA4	2	APOA4/APOC1	0
GO:0051715	cytolysis in other organism	2/123	13/18070	22.6016	0.00341	0.173888	0.267901	2	F2/HRG	2	HRG/F2	0
GO:0061430	bone trabecula morphogenesis	2/123	13/18070	22.6016	0.00341	0.173888	0.267901	2	MMP2/SFRP1	1	SFRP1	1	MMP2
GO:1900409	positive regulation of cellular response to oxidative stress	2/123	13/18070	22.6016	0.00341	0.173888	0.267901	2	SOD1/PARK7	2	SOD1/PARK7	0
GO:0048856	anatomical structure development	55/123	5907/18070	1.36788	0.00347	0.17581	0.271336	55	CPB2/AP2B1/GSN/AP3B1/PTPN11/BTD/CDC42/CLSTN1/DNAJB1/CTSZ/MAPK3/SERPINF2/F2/CNP/FGB/PICALM/APOA1/AIMP2/MST1/COMP/SMAD3/MMP2/SOD1/ITGB4/RPL22/NDUFS3/FGA/HRG/APOA4/DCN/HMGB1/CALM1/B4GALT1/EIF2AK2/CSRP1/COL8A2/YWHAQ/ARL3/MFAP2/ARF6/H3-3A/GLO1/AKR1C1/C1QBP/GNA13/ECM1/MAMDC2/KRT73/HRNR/SFRP1/HM13/CCDC47/RCN3/KRT12/CYTL1	42	ECM1/HRG/APOA1/C1QBP/GSN/RCN3/MAMDC2/FGB/AP2B1/APOA4/GNA13/PICALM/YWHAQ/GLO1/CYTL1/SOD1/AKR1C1/FGA/CPB2/ITGB4/SERPINF2/F2/SMAD3/HMGB1/BTD/CSRP1/HRNR/MAPK3/CLSTN1/ARL3/COMP/CTSZ/CDC42/MST1/H3-3A/SFRP1/MFAP2/CNP/AP3B1/NDUFS3/PTPN11/B4GALT1	13	MMP2/RPL22/DCN/CALM1/HM13/EIF2AK2/COL8A2/CCDC47/ARF6/KRT12/KRT73/DNAJB1/AIMP2
GO:0050678	regulation of epithelial cell proliferation	8/123	364/18070	3.2288	0.00347	0.17581	0.271336	8	CPB2/CDC42/MST1/SMAD3/HMGB1/B4GALT1/ECM1/SFRP1	8	ECM1/CPB2/SMAD3/HMGB1/CDC42/MST1/SFRP1/B4GALT1	0
GO:1903532	positive regulation of secretion by cell	7/123	287/18070	3.58318	0.00352	0.177771	0.274174	7	CPB2/PTPN11/F2/FGB/FGA/LAMP1/ARF6	5	FGB/FGA/CPB2/F2/PTPN11	2	LAMP1/ARF6
GO:0060541	respiratory system development	6/123	215/18070	4.09983	0.00355	0.178646	0.275866	6	AP3B1/CDC42/CTSZ/MAPK3/AIMP2/RCN3	5	RCN3/MAPK3/CTSZ/CDC42/AP3B1	1	AIMP2
GO:0048732	gland development	9/123	448/18070	2.95133	0.00356	0.178646	0.276428	9	CPB2/MAPK3/APOA1/MST1/SMAD3/MMP2/SOD1/ARF6/SFRP1	7	APOA1/SOD1/CPB2/SMAD3/MAPK3/MST1/SFRP1	2	MMP2/ARF6
GO:0007162	negative regulation of cell adhesion	7/123	288/18070	3.57074	0.00358	0.17908	0.27755	7	PTPN11/APOA1/MMP2/PLG/KNG1/HRG/HMGB1	6	KNG1/HRG/APOA1/PLG/HMGB1/PTPN11	1	MMP2
GO:0070374	positive regulation of ERK1 and ERK2 cascade	6/123	216/18070	4.08085	0.00363	0.180435	0.28034	6	PTPN11/MAPK3/SERPINF2/FGB/FGA/HMGB1	6	FGB/FGA/SERPINF2/HMGB1/MAPK3/PTPN11	0
GO:0016999	antibiotic metabolic process	5/123	150/18070	4.89702	0.00363	0.180435	0.28034	5	SOD1/PARK7/AKR7A2/APOA4/AKR1C1	5	AKR7A2/APOA4/SOD1/AKR1C1/PARK7	0
GO:0002682	regulation of immune system process	20/123	1543/18070	1.90422	0.00377	0.186805	0.288038	20	DDX1/GSN/AP3B1/PTPN11/C8G/MAPK3/APOA1/MST1/SMAD3/SOD1/PARK7/HRG/HMGB1/LAMP1/EIF2AK2/CFP/C1QBP/ECM1/SFRP1/PHPT1	18	ECM1/HRG/C8G/APOA1/C1QBP/GSN/PHPT1/CFP/SOD1/PARK7/DDX1/SMAD3/HMGB1/MAPK3/MST1/SFRP1/AP3B1/PTPN11	2	LAMP1/EIF2AK2
GO:0043281	regulation of cysteine-type endopeptidase activity involved in apoptotic pr...	5/123	152/18070	4.83258	0.00385	0.189576	0.292363	5	GSN/CYCS/SMAD3/PARK7/HMGB1	5	GSN/PARK7/SMAD3/HMGB1/CYCS	0
GO:1901657	glycosyl compound metabolic process	5/123	152/18070	4.83258	0.00385	0.189576	0.292363	5	IMPDH2/GUK1/AKR7A2/AHCYL1/AKR1C1	3	AKR7A2/AKR1C1/GUK1	2	AHCYL1/IMPDH2
GO:0009605	response to external stimulus	29/123	2580/18070	1.65132	0.00387	0.189867	0.293436	29	CPB2/DDX1/GSN/MAPK3/SERPINF2/F2/CNP/FGB/APOA1/EIF2S1/MST1/SMAD3/MMP2/SOD1/PARK7/ATG7/PLG/SERPINC1/KNG1/FGA/HRG/HMGB1/EIF2AK2/BCKDHB/CFP/AGL/C1QBP/ZC3HAV1/SFRP1	23	KNG1/SERPINC1/HRG/APOA1/PLG/C1QBP/GSN/FGB/CFP/SOD1/FGA/CPB2/PARK7/DDX1/SERPINF2/F2/SMAD3/HMGB1/MAPK3/BCKDHB/MST1/SFRP1/CNP	6	MMP2/ZC3HAV1/EIF2AK2/AGL/ATG7/EIF2S1
GO:0097164	ammonium ion metabolic process	6/123	219/18070	4.02495	0.00388	0.189867	0.293971	6	APOA1/APOC1/PARK7/AKR7A2/APOA4/AKR1C1	6	APOA1/AKR7A2/APOA4/AKR1C1/PARK7/APOC1	0
GO:0006122	mitochondrial electron transport, ubiquinol to cytochrome c	2/123	14/18070	20.9872	0.00396	0.190819	0.298225	2	CYCS/UQCRFS1P1	2	CYCS/UQCRFS1P1	0
GO:0006465	signal peptide processing	2/123	14/18070	20.9872	0.00396	0.190819	0.298225	2	SEC11A/HM13	0		2	HM13/SEC11A
GO:0034116	positive regulation of heterotypic cell-cell adhesion	2/123	14/18070	20.9872	0.00396	0.190819	0.298225	2	FGB/FGA	2	FGB/FGA	0
GO:1902548	negative regulation of cellular response to vascular endothelial growth fac...	2/123	14/18070	20.9872	0.00396	0.190819	0.298225	2	HRG/DCN	1	HRG	1	DCN
GO:1902884	positive regulation of response to oxidative stress	2/123	14/18070	20.9872	0.00396	0.190819	0.298225	2	SOD1/PARK7	2	SOD1/PARK7	0
GO:0034097	response to cytokine	14/123	922/18070	2.23075	0.00402	0.192904	0.301382	14	GSN/PTPN11/CDC42/IMPDH2/MAPK3/FGB/APOA1/MST1/MMP2/RPS16/CALM1/EIF2AK2/ECM1/SFRP1	10	ECM1/APOA1/GSN/FGB/RPS16/MAPK3/CDC42/MST1/SFRP1/PTPN11	4	MMP2/CALM1/EIF2AK2/IMPDH2
GO:0007044	cell-substrate junction assembly	4/123	95/18070	6.18571	0.00404	0.192904	0.302428	4	SMAD3/ITGB4/HRG/SFRP1	4	HRG/ITGB4/SMAD3/SFRP1	0
GO:0034109	homotypic cell-cell adhesion	4/123	95/18070	6.18571	0.00404	0.192904	0.302428	4	FGB/COMP/FGA/CSRP1	4	FGB/FGA/CSRP1/COMP	0
GO:0010770	positive regulation of cell morphogenesis involved in differentiation	5/123	154/18070	4.76982	0.00407	0.19364	0.303991	5	CDC42/FGB/APOA1/FGA/C1QBP	5	APOA1/C1QBP/FGB/FGA/CDC42	0
GO:0010647	positive regulation of cell communication	22/123	1776/18070	1.81984	0.00408	0.19364	0.30451	22	DDX1/GSN/PTPN11/CDC42/CLSTN1/MAPK3/SERPINF2/F2/FGB/APOA1/SMAD3/SOD1/PARK7/FGA/DCN/HMGB1/CALM1/EIF2AK2/C1QBP/ECM1/SFRP1/LAMTOR3	19	ECM1/APOA1/C1QBP/GSN/FGB/SOD1/FGA/PARK7/DDX1/SERPINF2/LAMTOR3/F2/SMAD3/HMGB1/MAPK3/CLSTN1/CDC42/SFRP1/PTPN11	3	DCN/CALM1/EIF2AK2
GO:0030334	regulation of cell migration	14/123	924/18070	2.22592	0.0041	0.194005	0.305547	14	CDC42/MAPK3/MST1/SMAD3/MMP2/PLG/HRG/DCN/HMGB1/ARF6/C1QBP/GNA13/ECM1/SFRP1	11	ECM1/HRG/PLG/C1QBP/GNA13/SMAD3/HMGB1/MAPK3/CDC42/MST1/SFRP1	3	MMP2/DCN/ARF6
GO:0061024	membrane organization	13/123	826/18070	2.31215	0.00412	0.194368	0.30658	13	GSN/AP3B1/CDC42/CLSTN1/CNP/PICALM/APOA1/SOD1/APOA4/SLC25A4/FNTA/CCDC47/MYOF	11	APOA1/GSN/APOA4/PICALM/SOD1/SLC25A4/CLSTN1/MYOF/CDC42/CNP/AP3B1	2	CCDC47/FNTA
GO:0006928	movement of cell or subcellular component	25/123	2122/18070	1.7308	0.00417	0.196139	0.309151	25	GSN/AP3B1/PTPN11/CDC42/MAPK3/APOA1/MST1/SMAD3/MMP2/SOD1/ITGB4/PLG/HRG/DCN/HMGB1/LAMP1/B4GALT1/DNAJA1/ARL3/ARF6/C1QBP/GNA13/ECM1/SFRP1/PHPT1	21	ECM1/HRG/APOA1/PLG/C1QBP/GSN/GNA13/PHPT1/SOD1/ITGB4/SMAD3/HMGB1/MAPK3/ARL3/CDC42/MST1/SFRP1/DNAJA1/AP3B1/PTPN11/B4GALT1	4	MMP2/DCN/LAMP1/ARF6
GO:0051347	positive regulation of transferase activity	8/123	376/18070	3.12576	0.00422	0.197781	0.311702	8	UBE2L3/MAPK3/F2/SKP1/APOA1/PARK7/APOA4/CALM1	7	APOA1/APOA4/PARK7/F2/UBE2L3/MAPK3/SKP1	1	CALM1
GO:0009056	catabolic process	29/123	2596/18070	1.64114	0.00423	0.197781	0.31221	29	CPB2/CTSZ/UBE2L3/MAPK3/HIBCH/CNP/SKP1/VPS29/SMAD3/MMP2/ITGB4/APOC1/PARK7/LYPLA1/ATG7/APOA4/EPHX1/DCN/HMGB1/CALM1/SLC25A4/BCKDHB/ECHS1/AGL/CRYZ/ZC3HAV1/HM13/CCDC47/RCN3	20	RCN3/CRYZ/APOA4/LYPLA1/EPHX1/CPB2/PARK7/ITGB4/SLC25A4/SMAD3/HMGB1/UBE2L3/MAPK3/ECHS1/BCKDHB/APOC1/SKP1/CTSZ/VPS29/CNP	9	MMP2/DCN/CALM1/HIBCH/HM13/ZC3HAV1/AGL/ATG7/CCDC47
GO:0023056	positive regulation of signaling	22/123	1784/18070	1.81168	0.0043	0.200418	0.315745	22	DDX1/GSN/PTPN11/CDC42/CLSTN1/MAPK3/SERPINF2/F2/FGB/APOA1/SMAD3/SOD1/PARK7/FGA/DCN/HMGB1/CALM1/EIF2AK2/C1QBP/ECM1/SFRP1/LAMTOR3	19	ECM1/APOA1/C1QBP/GSN/FGB/SOD1/FGA/PARK7/DDX1/SERPINF2/LAMTOR3/F2/SMAD3/HMGB1/MAPK3/CLSTN1/CDC42/SFRP1/PTPN11	3	DCN/CALM1/EIF2AK2
GO:0052548	regulation of endopeptidase activity	6/123	224/18070	3.9351	0.00433	0.200418	0.31725	6	GSN/CYCS/PICALM/SMAD3/PARK7/HMGB1	6	GSN/PICALM/PARK7/SMAD3/HMGB1/CYCS	0
GO:0071345	cellular response to cytokine stimulus	13/123	831/18070	2.29824	0.00434	0.200418	0.317749	13	GSN/PTPN11/CDC42/IMPDH2/MAPK3/FGB/APOA1/MST1/MMP2/RPS16/CALM1/ECM1/SFRP1	10	ECM1/APOA1/GSN/FGB/RPS16/MAPK3/CDC42/MST1/SFRP1/PTPN11	3	MMP2/CALM1/IMPDH2
GO:0050776	regulation of immune response	14/123	930/18070	2.21156	0.00434	0.200418	0.317749	14	DDX1/AP3B1/PTPN11/C8G/APOA1/SMAD3/PARK7/HRG/HMGB1/LAMP1/CFP/C1QBP/ECM1/PHPT1	13	ECM1/HRG/C8G/APOA1/C1QBP/PHPT1/CFP/PARK7/DDX1/SMAD3/HMGB1/AP3B1/PTPN11	1	LAMP1
GO:0098869	cellular oxidant detoxification	4/123	97/18070	6.05817	0.00435	0.200418	0.318249	4	SOD1/PARK7/APOA4/SOD3	4	SOD3/APOA4/SOD1/PARK7	0
GO:0048518	positive regulation of biological process	57/123	6244/18070	1.34111	0.00443	0.203509	0.322215	57	CPB2/DDX1/GSN/AP3B1/PTPN11/CDC42/C8G/CLSTN1/UBE2L3/MAPK3/CYCS/SERPINF2/F2/FGB/SKP1/PICALM/APOA1/AIMP2/EIF2S1/MST1/COMP/SMAD3/MMP2/SOD1/PARK7/AHCYL1/ATG7/PLG/KNG1/FGA/HRG/APOA4/DCN/HMGB1/CALM1/LAMP1/SLC25A4/B4GALT1/POR/EIF2AK2/CFP/DNAJA1/ASIP/FNTA/MFAP2/ARF6/H3-3A/AKR1C1/C1QBP/ECM1/ZC3HAV1/SFRP1/RCN3/SPON1/CYTL1/PHPT1/LAMTOR3	43	KNG1/ECM1/HRG/C8G/APOA1/PLG/C1QBP/GSN/RCN3/FGB/APOA4/PICALM/PHPT1/CFP/CYTL1/SOD1/AKR1C1/FGA/CPB2/PARK7/DDX1/SERPINF2/LAMTOR3/F2/SLC25A4/POR/SMAD3/HMGB1/UBE2L3/MAPK3/CLSTN1/COMP/SKP1/CDC42/MST1/H3-3A/SFRP1/CYCS/DNAJA1/MFAP2/AP3B1/PTPN11/B4GALT1	14	SPON1/MMP2/DCN/CALM1/LAMP1/AHCYL1/ZC3HAV1/EIF2AK2/ATG7/ASIP/EIF2S1/ARF6/FNTA/AIMP2
GO:0006468	protein phosphorylation	20/123	1567/18070	1.87506	0.00448	0.205207	0.324671	20	PTPN11/CDC42/MAPK3/SERPINF2/F2/FGB/APOA1/MST1/SMAD3/SOD1/PARK7/FGA/HRG/HMGB1/CALM1/EIF2AK2/DNAJA1/MVP/SFRP1/LAMTOR3	18	HRG/APOA1/FGB/MVP/SOD1/FGA/PARK7/SERPINF2/LAMTOR3/F2/SMAD3/HMGB1/MAPK3/CDC42/MST1/SFRP1/DNAJA1/PTPN11	2	CALM1/EIF2AK2
GO:0050920	regulation of chemotaxis	6/123	226/18070	3.90028	0.00452	0.206298	0.326623	6	MAPK3/MST1/SMAD3/HRG/HMGB1/C1QBP	6	HRG/C1QBP/SMAD3/HMGB1/MAPK3/MST1	0
GO:0035966	response to topologically incorrect protein	5/123	158/18070	4.64907	0.00453	0.206298	0.32711	5	DNAJB1/EIF2S1/COMP/EIF2AK2/DNAJA1	2	COMP/DNAJA1	3	EIF2AK2/EIF2S1/DNAJB1
GO:0019835	cytolysis	2/123	15/18070	19.5881	0.00455	0.206612	0.32808	2	F2/HRG	2	HRG/F2	0
GO:0009725	response to hormone	14/123	938/18070	2.1927	0.00468	0.211904	0.33432	14	PTPN11/UBE2L3/MAPK3/FGB/MMP2/PARK7/AHCYL1/POR/BCKDHB/DNAJA1/AGL/ASIP/AKR1C1/SFRP1	10	FGB/AKR1C1/PARK7/POR/UBE2L3/MAPK3/BCKDHB/SFRP1/DNAJA1/PTPN11	4	MMP2/AHCYL1/AGL/ASIP
GO:1903827	regulation of cellular protein localization	10/123	556/18070	2.64228	0.00471	0.212652	0.335744	10	GSN/PTPN11/UBE2L3/F2/PICALM/SMAD3/PARK7/LYPLA1/DNAJA1/ARF6	9	GSN/LYPLA1/PICALM/PARK7/F2/SMAD3/UBE2L3/DNAJA1/PTPN11	1	ARF6
GO:0040012	regulation of locomotion	15/123	1041/18070	2.11687	0.00474	0.212764	0.337161	15	CDC42/MAPK3/MST1/SMAD3/MMP2/PLG/HRG/DCN/HMGB1/ARF6/C1QBP/GNA13/ECM1/SFRP1/PHPT1	12	ECM1/HRG/PLG/C1QBP/GNA13/PHPT1/SMAD3/HMGB1/MAPK3/CDC42/MST1/SFRP1	3	MMP2/DCN/ARF6
GO:0002252	immune effector process	14/123	940/18070	2.18803	0.00477	0.212764	0.338572	14	DDX1/IGHV1-69D/IGHV5-51/C8G/F2/APOA1/ATG7/HMGB1/LAMP1/EIF2AK2/IGHV1-2/CFP/C1QBP/ZC3HAV1	9	C8G/APOA1/C1QBP/IGHV5-51/CFP/DDX1/F2/HMGB1/IGHV1-69D	5	IGHV1-2/LAMP1/ZC3HAV1/EIF2AK2/ATG7
GO:0010508	positive regulation of autophagy	5/123	160/18070	4.59096	0.00478	0.212764	0.339042	5	MAPK3/PARK7/DCN/HMGB1/SLC25A4	4	PARK7/SLC25A4/HMGB1/MAPK3	1	DCN
GO:0051017	actin filament bundle assembly	5/123	160/18070	4.59096	0.00478	0.212764	0.339042	5	CDC42/SERPINF2/APOA1/SMAD3/SFRP1	5	APOA1/SERPINF2/SMAD3/CDC42/SFRP1	0
GO:0071827	plasma lipoprotein particle organization	3/123	50/18070	8.81463	0.00478	0.212764	0.339042	3	APOA1/APOC1/APOA4	3	APOA1/APOA4/APOC1	0
GO:0051240	positive regulation of multicellular organismal process	23/123	1916/18070	1.76354	0.00485	0.215272	0.342307	23	CPB2/DDX1/AP3B1/PTPN11/CDC42/CLSTN1/SERPINF2/F2/FGB/MST1/SMAD3/SOD1/PARK7/PLG/FGA/HRG/HMGB1/EIF2AK2/MFAP2/ARF6/C1QBP/ECM1/ZC3HAV1	20	ECM1/HRG/PLG/C1QBP/FGB/SOD1/FGA/CPB2/PARK7/DDX1/SERPINF2/F2/SMAD3/HMGB1/CLSTN1/CDC42/MST1/MFAP2/AP3B1/PTPN11	3	ZC3HAV1/EIF2AK2/ARF6
GO:0042773	ATP synthesis coupled electron transport	4/123	101/18070	5.81824	0.00502	0.22095	0.350105	4	CYCS/PARK7/NDUFS3/UQCRFS1P1	4	PARK7/CYCS/NDUFS3/UQCRFS1P1	0
GO:0042775	mitochondrial ATP synthesis coupled electron transport	4/123	101/18070	5.81824	0.00502	0.22095	0.350105	4	CYCS/PARK7/NDUFS3/UQCRFS1P1	4	PARK7/CYCS/NDUFS3/UQCRFS1P1	0
GO:0050764	regulation of phagocytosis	4/123	101/18070	5.81824	0.00502	0.22095	0.350105	4	APOA1/SOD1/HMGB1/CFP	4	APOA1/CFP/SOD1/HMGB1	0
GO:0010631	epithelial cell migration	7/123	307/18070	3.34975	0.00507	0.221196	0.352363	7	PTPN11/APOA1/PLG/HRG/DCN/HMGB1/ARF6	5	HRG/APOA1/PLG/HMGB1/PTPN11	2	DCN/ARF6
GO:0097435	supramolecular fiber organization	13/123	847/18070	2.25483	0.00508	0.221196	0.352813	13	GSN/CDC42/SERPINF2/APOA1/COMP/SMAD3/PARK7/CSRP1/MFAP4/ARF6/KRT73/SFRP1/KRT12	10	MFAP4/APOA1/GSN/PARK7/SERPINF2/SMAD3/CSRP1/COMP/CDC42/SFRP1	3	ARF6/KRT12/KRT73
GO:0061572	actin filament bundle organization	5/123	163/18070	4.50646	0.00517	0.221196	0.356833	5	CDC42/SERPINF2/APOA1/SMAD3/SFRP1	5	APOA1/SERPINF2/SMAD3/CDC42/SFRP1	0
GO:0006957	complement activation, alternative pathway	2/123	16/18070	18.3638	0.00518	0.221196	0.357277	2	C8G/CFP	2	C8G/CFP	0
GO:0060546	negative regulation of necroptotic process	2/123	16/18070	18.3638	0.00518	0.221196	0.357277	2	SLC25A4/ADPRS	2	SLC25A4/ADPRS	0
GO:0060547	negative regulation of necrotic cell death	2/123	16/18070	18.3638	0.00518	0.221196	0.357277	2	SLC25A4/ADPRS	2	SLC25A4/ADPRS	0
GO:0061307	cardiac neural crest cell differentiation involved in heart development	2/123	16/18070	18.3638	0.00518	0.221196	0.357277	2	CDC42/MAPK3	2	MAPK3/CDC42	0
GO:0061308	cardiac neural crest cell development involved in heart development	2/123	16/18070	18.3638	0.00518	0.221196	0.357277	2	CDC42/MAPK3	2	MAPK3/CDC42	0
GO:0061450	trophoblast cell migration	2/123	16/18070	18.3638	0.00518	0.221196	0.357277	2	ITGB4/C1QBP	2	C1QBP/ITGB4	0
GO:0072378	blood coagulation, fibrin clot formation	2/123	16/18070	18.3638	0.00518	0.221196	0.357277	2	FGB/FGA	2	FGB/FGA	0
GO:0071704	organic substance metabolic process	87/123	10695/18070	1.19506	0.00518	0.221196	0.357277	87	CPB2/AP2B1/DDX1/GSN/AP3B1/PTPN11/BTD/CDC42/C8G/HNRNPA3/IMPDH2/DNAJB1/CTSZ/UBE2L3/MAPK3/GUK1/HIBCH/CYCS/SERPINF2/F2/CNP/RPS3A/GC/FGB/SKP1/PICALM/APOA1/AIMP2/NIT2/EIF2S1/MST1/COMP/SMAD3/SEC11A/MMP2/SNRPD3/SOD1/APOC1/RPL22/PARK7/RPS16/TECR/AKR7A2/AHCYL1/NDUFS3/LYPLA1/ATG7/PLG/KNG1/FGA/HRG/APOA4/EPHX1/H1-0/DCN/HMGB1/UQCRFS1P1/CALM1/B4GALT1/EIF2AK2/BCKDHB/YWHAQ/CFP/ECHS1/DNAJA1/AGL/ASIP/FNTA/RPS28/SLC…	65	SLC25A11/KNG1/ECM1/RPS3A/HRG/C8G/APOA1/PLG/C1QBP/GSN/RCN3/FGB/TSNAX/AKR7A2/AP2B1/APOA4/MVP/LYPLA1/PICALM/PHPT1/YWHAQ/CFP/GLO1/CYTL1/SOD1/AKR1C1/EPHX1/FGA/CPB2/PARK7/DDX1/NIT2/SERPINF2/GC/HNRNPA3/RPS28/LAMTOR3/F2/SMAD3/HMGB1/TECR/BTD/RPS16/UBE2L3/MAPK3/ECHS1/GUK1/BCKDHB/APOC1/COMP/SKP1/CTSZ/CDC42/MST1/SFRP1/CYCS/DNAJA1/GALNT6/CNP/AP3B1/NDUFS3/PTPN11/UQCRFS1P1/B4GALT1/ADPRS	22	SPON1/MMP2/RPL22/DCN/CALM1/HIBCH/HM13/AHCYL1/ZC3HAV1/EIF2AK2/AGL/ATG7/IMPDH2/SNRPD3/ASIP/H1-0/EIF2S1/CCDC47/FNTA/DNAJB1/AIMP2/SEC11A
GO:0043280	positive regulation of cysteine-type endopeptidase activity involved in apo...	4/123	102/18070	5.7612	0.0052	0.22145	0.358162	4	GSN/CYCS/SMAD3/HMGB1	4	GSN/SMAD3/HMGB1/CYCS	0
GO:0001934	positive regulation of protein phosphorylation	13/123	850/18070	2.24687	0.00523	0.222127	0.359486	13	PTPN11/CDC42/MAPK3/SERPINF2/F2/FGB/SOD1/PARK7/FGA/HMGB1/CALM1/EIF2AK2/LAMTOR3	11	FGB/SOD1/FGA/PARK7/SERPINF2/LAMTOR3/F2/HMGB1/MAPK3/CDC42/PTPN11	2	CALM1/EIF2AK2
GO:0009653	anatomical structure morphogenesis	30/123	2758/18070	1.59801	0.00529	0.223189	0.362116	30	CPB2/AP3B1/PTPN11/CDC42/CTSZ/MAPK3/SERPINF2/F2/CNP/FGB/PICALM/APOA1/MST1/COMP/SMAD3/MMP2/SOD1/ITGB4/FGA/HRG/DCN/B4GALT1/CSRP1/COL8A2/MFAP2/C1QBP/GNA13/ECM1/SFRP1/KRT12	26	ECM1/HRG/APOA1/C1QBP/FGB/GNA13/PICALM/SOD1/FGA/CPB2/ITGB4/SERPINF2/F2/SMAD3/CSRP1/MAPK3/COMP/CTSZ/CDC42/MST1/SFRP1/MFAP2/CNP/AP3B1/PTPN11/B4GALT1	4	MMP2/DCN/COL8A2/KRT12
GO:0009887	animal organ morphogenesis	15/123	1054/18070	2.09076	0.00531	0.223189	0.362988	15	CPB2/AP3B1/CDC42/CTSZ/MAPK3/MST1/COMP/SMAD3/MMP2/SOD1/ITGB4/DCN/COL8A2/MFAP2/SFRP1	12	SOD1/CPB2/ITGB4/SMAD3/MAPK3/COMP/CTSZ/CDC42/MST1/SFRP1/MFAP2/AP3B1	3	MMP2/DCN/COL8A2
GO:0030521	androgen receptor signaling pathway	3/123	52/18070	8.47561	0.00533	0.223189	0.363858	3	PARK7/DNAJA1/SFRP1	3	PARK7/SFRP1/DNAJA1	0
GO:0034198	cellular response to amino acid starvation	3/123	52/18070	8.47561	0.00533	0.223189	0.363858	3	MAPK3/EIF2S1/EIF2AK2	1	MAPK3	2	EIF2AK2/EIF2S1
GO:0090132	epithelium migration	7/123	310/18070	3.31734	0.00534	0.223189	0.364292	7	PTPN11/APOA1/PLG/HRG/DCN/HMGB1/ARF6	5	HRG/APOA1/PLG/HMGB1/PTPN11	2	DCN/ARF6
GO:2001234	negative regulation of apoptotic signaling pathway	6/123	234/18070	3.76694	0.00534	0.223189	0.364292	6	FGB/PARK7/NDUFS3/FGA/SLC25A4/DNAJA1	6	FGB/FGA/PARK7/SLC25A4/DNAJA1/NDUFS3	0
GO:0006909	phagocytosis	6/123	235/18070	3.75091	0.00545	0.227184	0.369027	6	GSN/CDC42/APOA1/SOD1/HMGB1/CFP	6	APOA1/GSN/CFP/SOD1/HMGB1/CDC42	0
GO:0032870	cellular response to hormone stimulus	11/123	661/18070	2.44481	0.00547	0.227416	0.36988	11	PTPN11/UBE2L3/MAPK3/FGB/MMP2/PARK7/AHCYL1/DNAJA1/ASIP/AKR1C1/SFRP1	8	FGB/AKR1C1/PARK7/UBE2L3/MAPK3/SFRP1/DNAJA1/PTPN11	3	MMP2/AHCYL1/ASIP
GO:0060341	regulation of cellular localization	14/123	956/18070	2.15141	0.00552	0.228639	0.372004	14	GSN/PTPN11/UBE2L3/MAPK3/F2/PICALM/SMAD3/PARK7/LYPLA1/CALM1/LAMP1/DNAJA1/ARF6/MYOF	11	GSN/LYPLA1/PICALM/PARK7/F2/SMAD3/UBE2L3/MAPK3/MYOF/DNAJA1/PTPN11	3	CALM1/LAMP1/ARF6
GO:0032970	regulation of actin filament-based process	8/123	394/18070	2.98296	0.00556	0.228639	0.373692	8	GSN/CDC42/SERPINF2/APOA1/SMAD3/HRG/ARF6/SFRP1	7	HRG/APOA1/GSN/SERPINF2/SMAD3/CDC42/SFRP1	1	ARF6
GO:0050900	leukocyte migration	8/123	394/18070	2.98296	0.00556	0.228639	0.373692	8	CDC42/MAPK3/MST1/MMP2/HMGB1/B4GALT1/C1QBP/ECM1	7	ECM1/C1QBP/HMGB1/MAPK3/CDC42/MST1/B4GALT1	1	MMP2
GO:0043408	regulation of MAPK cascade	11/123	663/18070	2.43743	0.0056	0.228639	0.375371	11	PTPN11/CDC42/MAPK3/SERPINF2/FGB/SOD1/FGA/HMGB1/EIF2AK2/DNAJA1/LAMTOR3	10	FGB/SOD1/FGA/SERPINF2/LAMTOR3/HMGB1/MAPK3/CDC42/DNAJA1/PTPN11	1	EIF2AK2
GO:0009719	response to endogenous stimulus	20/123	1599/18070	1.83753	0.00561	0.228639	0.37579	20	PTPN11/UBE2L3/MAPK3/FGB/APOA1/COMP/SMAD3/MMP2/PARK7/AHCYL1/POR/BCKDHB/DNAJA1/AGL/ASIP/FNTA/ARF6/AKR1C1/SFRP1/LAMTOR3	14	APOA1/FGB/AKR1C1/PARK7/LAMTOR3/POR/SMAD3/UBE2L3/MAPK3/BCKDHB/COMP/SFRP1/DNAJA1/PTPN11	6	MMP2/AHCYL1/AGL/ASIP/ARF6/FNTA
GO:0010596	negative regulation of endothelial cell migration	3/123	53/18070	8.31569	0.00563	0.228639	0.376625	3	HRG/DCN/HMGB1	2	HRG/HMGB1	1	DCN
GO:0042743	hydrogen peroxide metabolic process	3/123	53/18070	8.31569	0.00563	0.228639	0.376625	3	SOD1/PARK7/APOA4	3	APOA4/SOD1/PARK7	0
GO:0060324	face development	3/123	53/18070	8.31569	0.00563	0.228639	0.376625	3	PTPN11/MAPK3/MMP2	2	MAPK3/PTPN11	1	MMP2
GO:0071825	protein-lipid complex subunit organization	3/123	53/18070	8.31569	0.00563	0.228639	0.376625	3	APOA1/APOC1/APOA4	3	APOA1/APOA4/APOC1	0
GO:0007160	cell-matrix adhesion	6/123	237/18070	3.71925	0.00568	0.230077	0.378703	6	FGB/SMAD3/ITGB4/FGA/HRG/SFRP1	6	HRG/FGB/FGA/ITGB4/SMAD3/SFRP1	0
GO:0009408	response to heat	4/123	105/18070	5.59659	0.00576	0.232719	0.381999	4	DNAJB1/EIF2S1/SOD1/DNAJA1	2	SOD1/DNAJA1	2	EIF2S1/DNAJB1
GO:0097529	myeloid leukocyte migration	6/123	238/18070	3.70363	0.0058	0.233272	0.383634	6	MAPK3/MST1/MMP2/HMGB1/B4GALT1/C1QBP	5	C1QBP/HMGB1/MAPK3/MST1/B4GALT1	1	MMP2
GO:0032488	Cdc42 protein signal transduction	2/123	17/18070	17.2836	0.00585	0.233272	0.385666	2	CDC42/APOA1	2	APOA1/CDC42	0
GO:0055091	phospholipid homeostasis	2/123	17/18070	17.2836	0.00585	0.233272	0.385666	2	APOA1/RCN3	2	APOA1/RCN3	0
GO:1902903	regulation of supramolecular fiber organization	8/123	398/18070	2.95298	0.0059	0.233272	0.387684	8	GSN/CDC42/SERPINF2/APOA1/SMAD3/PARK7/ARF6/SFRP1	7	APOA1/GSN/PARK7/SERPINF2/SMAD3/CDC42/SFRP1	1	ARF6
GO:0090130	tissue migration	7/123	316/18070	3.25435	0.00591	0.233272	0.388087	7	PTPN11/APOA1/PLG/HRG/DCN/HMGB1/ARF6	5	HRG/APOA1/PLG/HMGB1/PTPN11	2	DCN/ARF6
GO:0070828	heterochromatin organization	3/123	54/18070	8.1617	0.00593	0.233272	0.388889	3	H1-0/HMGB1/H3-3A	2	HMGB1/H3-3A	1	H1-0
GO:0044419	interspecies interaction between organisms	10/123	575/18070	2.55497	0.00593	0.233272	0.388889	10	GSN/CDC42/C8G/F2/PLG/HRG/HMGB1/LAMP1/EIF2AK2/ZC3HAV1	7	HRG/C8G/PLG/GSN/F2/HMGB1/CDC42	3	LAMP1/ZC3HAV1/EIF2AK2
GO:0002443	leukocyte mediated immunity	9/123	485/18070	2.72618	0.00595	0.233272	0.38969	9	DDX1/IGHV1-69D/IGHV5-51/C8G/F2/HMGB1/LAMP1/IGHV1-2/C1QBP	7	C8G/C1QBP/IGHV5-51/DDX1/F2/HMGB1/IGHV1-69D	2	IGHV1-2/LAMP1
GO:0071347	cellular response to interleukin-1	4/123	106/18070	5.5438	0.00595	0.233272	0.38969	4	MAPK3/FGB/MMP2/SFRP1	3	FGB/MAPK3/SFRP1	1	MMP2
GO:0051047	positive regulation of secretion	7/123	317/18070	3.24408	0.00601	0.233272	0.392078	7	CPB2/PTPN11/F2/FGB/FGA/LAMP1/ARF6	5	FGB/FGA/CPB2/F2/PTPN11	2	LAMP1/ARF6
GO:0044764	multi-organism cellular process	3/123	55/18070	8.0133	0.00624	0.233272	0.401065	3	F2/HRG/C1QBP	3	HRG/C1QBP/F2	0
GO:0097755	positive regulation of blood vessel diameter	3/123	55/18070	8.0133	0.00624	0.233272	0.401065	3	MMP2/SOD1/KNG1	2	KNG1/SOD1	1	MMP2
GO:1990928	response to amino acid starvation	3/123	55/18070	8.0133	0.00624	0.233272	0.401065	3	MAPK3/EIF2S1/EIF2AK2	1	MAPK3	2	EIF2AK2/EIF2S1
GO:0035239	tube morphogenesis	13/123	869/18070	2.19774	0.00627	0.233272	0.402218	13	CTSZ/SERPINF2/MST1/COMP/SMAD3/MMP2/HRG/DCN/B4GALT1/COL8A2/GNA13/ECM1/SFRP1	10	ECM1/HRG/GNA13/SERPINF2/SMAD3/COMP/CTSZ/MST1/SFRP1/B4GALT1	3	MMP2/DCN/COL8A2
GO:0051403	stress-activated MAPK cascade	6/123	242/18070	3.64241	0.00627	0.233272	0.402218	6	MAPK3/SERPINF2/SMAD3/HMGB1/EIF2AK2/DNAJA1	5	SERPINF2/SMAD3/HMGB1/MAPK3/DNAJA1	1	EIF2AK2
GO:0033554	cellular response to stress	23/123	1962/18070	1.72219	0.00646	0.233272	0.409416	23	DDX1/PTPN11/DNAJB1/MAPK3/SERPINF2/EIF2S1/MST1/COMP/SMAD3/MMP2/SOD1/PARK7/ATG7/APOA4/SOD3/HMGB1/EIF2AK2/DNAJA1/SFRP1/HM13/CCDC47/RCN3/ADPRS	16	RCN3/SOD3/APOA4/SOD1/PARK7/DDX1/SERPINF2/SMAD3/HMGB1/MAPK3/COMP/MST1/SFRP1/DNAJA1/PTPN11/ADPRS	7	MMP2/HM13/EIF2AK2/ATG7/EIF2S1/CCDC47/DNAJB1
GO:0043691	reverse cholesterol transport	2/123	18/18070	16.3234	0.00655	0.233272	0.412766	2	APOA1/APOA4	2	APOA1/APOA4	0
GO:0033344	cholesterol efflux	3/123	56/18070	7.87021	0.00656	0.233272	0.413136	3	APOA1/APOC1/APOA4	3	APOA1/APOA4/APOC1	0
GO:0010970	transport along microtubule	5/123	174/18070	4.22157	0.00678	0.233272	0.421156	5	AP3B1/CDC42/SOD1/LAMP1/ARL3	4	SOD1/ARL3/CDC42/AP3B1	1	LAMP1
GO:0099111	microtubule-based transport	5/123	174/18070	4.22157	0.00678	0.233272	0.421156	5	AP3B1/CDC42/SOD1/LAMP1/ARL3	4	SOD1/ARL3/CDC42/AP3B1	1	LAMP1
GO:0001954	positive regulation of cell-matrix adhesion	3/123	57/18070	7.73214	0.00689	0.2355	0.425084	3	SMAD3/HRG/SFRP1	3	HRG/SMAD3/SFRP1	0
GO:0030072	peptide hormone secretion	6/123	247/18070	3.56868	0.00691	0.235673	0.425792	6	PTPN11/F2/FGB/PARK7/FGA/SFRP1	6	FGB/FGA/PARK7/F2/SFRP1/PTPN11	0
GO:0006091	generation of precursor metabolites and energy	9/123	497/18070	2.66035	0.00694	0.236185	0.426852	9	CYCS/PARK7/AKR7A2/NDUFS3/UQCRFS1P1/SLC25A4/POR/AGL/ASIP	7	AKR7A2/PARK7/SLC25A4/POR/CYCS/NDUFS3/UQCRFS1P1	2	AGL/ASIP
GO:0051239	regulation of multicellular organismal process	34/123	3308/18070	1.50996	0.00696	0.236186	0.427556	34	CPB2/DDX1/AP3B1/PTPN11/CDC42/CLSTN1/MAPK3/SERPINF2/F2/FGB/APOA1/MST1/COMP/SMAD3/MMP2/SOD1/APOC1/PARK7/PLG/SERPINC1/KNG1/FGA/HRG/APOA4/DCN/HMGB1/CALM1/EIF2AK2/MFAP2/ARF6/C1QBP/ECM1/ZC3HAV1/SFRP1	28	KNG1/ECM1/SERPINC1/HRG/APOA1/PLG/C1QBP/FGB/APOA4/SOD1/FGA/CPB2/PARK7/DDX1/SERPINF2/F2/SMAD3/HMGB1/MAPK3/CLSTN1/APOC1/COMP/CDC42/MST1/SFRP1/MFAP2/AP3B1/PTPN11	6	MMP2/DCN/CALM1/ZC3HAV1/EIF2AK2/ARF6
GO:0010822	positive regulation of mitochondrion organization	4/123	111/18070	5.29407	0.007	0.236186	0.428959	4	UBE2L3/PARK7/DCN/SLC25A4	3	PARK7/SLC25A4/UBE2L3	1	DCN
GO:0030301	cholesterol transport	4/123	111/18070	5.29407	0.007	0.236186	0.428959	4	APOA1/APOC1/APOA4/AKR1C1	4	APOA1/APOA4/AKR1C1/APOC1	0
GO:0016310	phosphorylation	24/123	2092/18070	1.6854	0.007	0.236186	0.428959	24	PTPN11/CDC42/MAPK3/GUK1/CYCS/SERPINF2/F2/FGB/APOA1/MST1/SMAD3/SOD1/PARK7/NDUFS3/FGA/HRG/HMGB1/UQCRFS1P1/CALM1/EIF2AK2/DNAJA1/MVP/SFRP1/LAMTOR3	22	HRG/APOA1/FGB/MVP/SOD1/FGA/PARK7/SERPINF2/LAMTOR3/F2/SMAD3/HMGB1/MAPK3/GUK1/CDC42/MST1/SFRP1/CYCS/DNAJA1/NDUFS3/PTPN11/UQCRFS1P1	2	CALM1/EIF2AK2
GO:0032880	regulation of protein localization	13/123	884/18070	2.16045	0.0072	0.242415	0.435873	13	GSN/PTPN11/UBE2L3/F2/FGB/PICALM/SMAD3/PARK7/LYPLA1/FGA/DNAJA1/ARF6/SFRP1	12	GSN/FGB/LYPLA1/PICALM/FGA/PARK7/F2/SMAD3/UBE2L3/SFRP1/DNAJA1/PTPN11	1	ARF6
GO:0006749	glutathione metabolic process	3/123	58/18070	7.59882	0.00723	0.242906	0.436896	3	SOD1/PARK7/GLO1	3	GLO1/SOD1/PARK7	0
GO:0097284	hepatocyte apoptotic process	2/123	19/18070	15.4643	0.00729	0.244367	0.43893	2	GSN/ARF6	1	GSN	1	ARF6
GO:0031098	stress-activated protein kinase signaling cascade	6/123	250/18070	3.52585	0.00731	0.244367	0.439605	6	MAPK3/SERPINF2/SMAD3/HMGB1/EIF2AK2/DNAJA1	5	SERPINF2/SMAD3/HMGB1/MAPK3/DNAJA1	1	EIF2AK2
GO:0070371	ERK1 and ERK2 cascade	7/123	329/18070	3.12576	0.00732	0.244367	0.439942	7	PTPN11/MAPK3/SERPINF2/FGB/APOA1/FGA/HMGB1	7	APOA1/FGB/FGA/SERPINF2/HMGB1/MAPK3/PTPN11	0
GO:0036211	protein modification process	32/123	3069/18070	1.53181	0.00734	0.244517	0.440614	32	AP3B1/PTPN11/CDC42/UBE2L3/MAPK3/SERPINF2/F2/FGB/SKP1/APOA1/AIMP2/MST1/SMAD3/SNRPD3/SOD1/PARK7/LYPLA1/ATG7/FGA/HRG/HMGB1/CALM1/B4GALT1/EIF2AK2/DNAJA1/FNTA/MVP/ZC3HAV1/SFRP1/GALNT6/PHPT1/LAMTOR3	25	HRG/APOA1/FGB/MVP/LYPLA1/PHPT1/SOD1/FGA/PARK7/SERPINF2/LAMTOR3/F2/SMAD3/HMGB1/UBE2L3/MAPK3/SKP1/CDC42/MST1/SFRP1/DNAJA1/GALNT6/AP3B1/PTPN11/B4GALT1	7	CALM1/ZC3HAV1/EIF2AK2/ATG7/SNRPD3/FNTA/AIMP2
GO:0048771	tissue remodeling	5/123	178/18070	4.1267	0.00744	0.247136	0.443952	5	MMP2/PLG/HRG/HMGB1/SFRP1	4	HRG/PLG/HMGB1/SFRP1	1	MMP2
GO:0010001	glial cell differentiation	6/123	251/18070	3.51181	0.00745	0.247136	0.444284	6	PTPN11/MAPK3/F2/CNP/SOD1/ITGB4	6	SOD1/ITGB4/F2/MAPK3/CNP/PTPN11	0
GO:0034622	cellular protein-containing complex assembly	16/123	1203/18070	1.95392	0.00757	0.250471	0.448232	16	DDX1/GSN/AP3B1/FGB/PICALM/EIF2S1/SNRPD3/NDUFS3/FGA/H1-0/HMGB1/EIF2AK2/ARF6/RPS28/H3-3A/C1QBP	11	C1QBP/GSN/FGB/PICALM/FGA/DDX1/RPS28/HMGB1/H3-3A/AP3B1/NDUFS3	5	EIF2AK2/SNRPD3/H1-0/EIF2S1/ARF6
GO:0009267	cellular response to starvation	5/123	179/18070	4.10365	0.00762	0.250471	0.449861	5	MAPK3/EIF2S1/ATG7/EIF2AK2/SFRP1	2	MAPK3/SFRP1	3	EIF2AK2/ATG7/EIF2S1
GO:2000116	regulation of cysteine-type endopeptidase activity	5/123	179/18070	4.10365	0.00762	0.250471	0.449861	5	GSN/CYCS/SMAD3/PARK7/HMGB1	5	GSN/PARK7/SMAD3/HMGB1/CYCS	0
GO:0051716	cellular response to stimulus	65/123	7520/18070	1.26984	0.00762	0.250471	0.449861	65	CPB2/DDX1/GSN/AP3B1/PTPN11/CDC42/IMPDH2/DNAJB1/UBE2L3/MAPK3/GUK1/CYCS/GNB2/SERPINF2/F2/FGB/APOA1/EIF2S1/MST1/COMP/SMAD3/MMP2/SOD1/ITGB4/PARK7/RPS16/AHCYL1/NDUFS3/ATG7/KNG1/FGA/HRG/APOA4/EPHX1/DCN/SOD3/HMGB1/CALM1/SLC25A4/POR/EIF2AK2/YWHAQ/DNAJA1/IGFALS/ARL3/ASIP/FNTA/MFAP4/ARF6/NUCB2/AKR1C1/C1QBP/CRYZ/GNA13/MVP/ECM1/OLFML1/SFRP1/HM13/CCDC47/RCN3/CYTL1/PHPT1/ADPRS/LAMTOR3	51	KNG1/NUCB2/GNB2/ECM1/MFAP4/HRG/APOA1/OLFML1/C1QBP/GSN/RCN3/CRYZ/SOD3/FGB/APOA4/GNA13/IGFALS/MVP/PHPT1/YWHAQ/CYTL1/SOD1/AKR1C1/EPHX1/FGA/CPB2/PARK7/ITGB4/DDX1/SERPINF2/LAMTOR3/F2/SLC25A4/POR/SMAD3/HMGB1/RPS16/UBE2L3/MAPK3/GUK1/ARL3/COMP/CDC42/MST1/SFRP1/CYCS/DNAJA1/AP3B1/NDUFS3/PTPN11/ADPRS	14	MMP2/DCN/CALM1/HM13/AHCYL1/EIF2AK2/ATG7/IMPDH2/ASIP/EIF2S1/CCDC47/ARF6/FNTA/DNAJB1
GO:0030003	cellular cation homeostasis	11/123	692/18070	2.33528	0.00763	0.250471	0.450186	11	AP3B1/MAPK3/F2/PICALM/SMAD3/SOD1/KNG1/HMGB1/CALM1/GNA13/CCDC47	9	KNG1/GNA13/PICALM/SOD1/F2/SMAD3/HMGB1/MAPK3/AP3B1	2	CALM1/CCDC47
GO:0031325	positive regulation of cellular metabolic process	34/123	3330/18070	1.49999	0.00771	0.252571	0.452769	34	GSN/AP3B1/PTPN11/CDC42/UBE2L3/MAPK3/CYCS/SERPINF2/F2/FGB/SKP1/PICALM/AIMP2/SMAD3/SOD1/PARK7/ATG7/FGA/APOA4/DCN/HMGB1/CALM1/SLC25A4/EIF2AK2/ASIP/FNTA/AKR1C1/C1QBP/ZC3HAV1/SFRP1/RCN3/SPON1/CYTL1/LAMTOR3	25	C1QBP/GSN/RCN3/FGB/APOA4/PICALM/CYTL1/SOD1/AKR1C1/FGA/PARK7/SERPINF2/LAMTOR3/F2/SLC25A4/SMAD3/HMGB1/UBE2L3/MAPK3/SKP1/CDC42/SFRP1/CYCS/AP3B1/PTPN11	9	SPON1/DCN/CALM1/ZC3HAV1/EIF2AK2/ATG7/ASIP/FNTA/AIMP2
GO:0008283	cell proliferation	23/123	1993/18070	1.69541	0.00777	0.25361	0.45469	23	CPB2/CDC42/IMPDH2/UBE2L3/MAPK3/SERPINF2/F2/APOA1/AIMP2/MST1/COMP/SMAD3/MMP2/PLG/HRG/HMGB1/B4GALT1/EIF2AK2/COL8A2/H3-3A/GNA13/ECM1/SFRP1	18	ECM1/HRG/APOA1/PLG/GNA13/CPB2/SERPINF2/F2/SMAD3/HMGB1/UBE2L3/MAPK3/COMP/CDC42/MST1/H3-3A/SFRP1/B4GALT1	5	MMP2/EIF2AK2/IMPDH2/COL8A2/AIMP2
GO:0001817	regulation of cytokine production	12/123	792/18070	2.22592	0.00778	0.25361	0.455009	12	DDX1/PTPN11/SERPINF2/F2/APOA1/SMAD3/SOD1/PARK7/HMGB1/EIF2AK2/C1QBP/ZC3HAV1	10	APOA1/C1QBP/SOD1/PARK7/DDX1/SERPINF2/F2/SMAD3/HMGB1/PTPN11	2	ZC3HAV1/EIF2AK2
GO:0035556	intracellular signal transduction	29/123	2711/18070	1.57153	0.00779	0.25361	0.455328	29	DDX1/PTPN11/CDC42/MAPK3/CYCS/SERPINF2/F2/FGB/APOA1/MST1/SMAD3/SOD1/PARK7/NDUFS3/FGA/DCN/HMGB1/CALM1/EIF2AK2/YWHAQ/DNAJA1/ARL3/ARF6/NUCB2/C1QBP/GNA13/ECM1/RCN3/LAMTOR3	25	NUCB2/ECM1/APOA1/C1QBP/RCN3/FGB/GNA13/YWHAQ/SOD1/FGA/PARK7/DDX1/SERPINF2/LAMTOR3/F2/SMAD3/HMGB1/MAPK3/ARL3/CDC42/MST1/CYCS/DNAJA1/NDUFS3/PTPN11	4	DCN/CALM1/EIF2AK2/ARF6
GO:0042327	positive regulation of phosphorylation	13/123	893/18070	2.13868	0.00781	0.253736	0.455964	13	PTPN11/CDC42/MAPK3/SERPINF2/F2/FGB/SOD1/PARK7/FGA/HMGB1/CALM1/EIF2AK2/LAMTOR3	11	FGB/SOD1/FGA/PARK7/SERPINF2/LAMTOR3/F2/HMGB1/MAPK3/CDC42/PTPN11	2	CALM1/EIF2AK2
GO:0001558	regulation of cell growth	8/123	418/18070	2.81169	0.00784	0.254187	0.456915	8	CDC42/CLSTN1/F2/SMAD3/NDUFS3/HRG/H3-3A/SFRP1	8	HRG/F2/SMAD3/CLSTN1/CDC42/H3-3A/SFRP1/NDUFS3	0
GO:0016192	vesicle-mediated transport	19/123	1538/18070	1.81489	0.0079	0.255606	0.458807	19	AP2B1/GSN/AP3B1/CDC42/CLSTN1/MAPK3/FGB/PICALM/VPS29/APOA1/SOD1/APOC1/LYPLA1/FGA/HMGB1/LAMP1/CFP/ARL3/ARF6	17	APOA1/GSN/FGB/AP2B1/LYPLA1/PICALM/CFP/SOD1/FGA/HMGB1/MAPK3/CLSTN1/ARL3/APOC1/CDC42/VPS29/AP3B1	2	LAMP1/ARF6
GO:0032502	developmental process	57/123	6400/18070	1.30842	0.00794	0.256374	0.460061	57	CPB2/AP2B1/GSN/AP3B1/PTPN11/BTD/CDC42/CLSTN1/DNAJB1/CTSZ/MAPK3/SERPINF2/F2/CNP/RPS3A/FGB/PICALM/APOA1/AIMP2/MST1/COMP/SMAD3/MMP2/SOD1/ITGB4/RPL22/NDUFS3/FGA/HRG/APOA4/DCN/HMGB1/CALM1/B4GALT1/EIF2AK2/CSRP1/COL8A2/YWHAQ/ARL3/MFAP2/ARF6/H3-3A/GLO1/AKR1C1/C1QBP/GNA13/ECM1/MAMDC2/KRT73/HRNR/SFRP1/HM13/CCDC47/RCN3/KRT12/TSNAX/CYTL1	44	ECM1/RPS3A/HRG/APOA1/C1QBP/GSN/RCN3/MAMDC2/FGB/TSNAX/AP2B1/APOA4/GNA13/PICALM/YWHAQ/GLO1/CYTL1/SOD1/AKR1C1/FGA/CPB2/ITGB4/SERPINF2/F2/SMAD3/HMGB1/BTD/CSRP1/HRNR/MAPK3/CLSTN1/ARL3/COMP/CTSZ/CDC42/MST1/H3-3A/SFRP1/MFAP2/CNP/AP3B1/NDUFS3/PTPN11/B4GALT1	13	MMP2/RPL22/DCN/CALM1/HM13/EIF2AK2/COL8A2/CCDC47/ARF6/KRT12/KRT73/DNAJB1/AIMP2
GO:0045862	positive regulation of proteolysis	7/123	335/18070	3.06977	0.00804	0.258133	0.463172	7	GSN/CYCS/PICALM/SMAD3/HMGB1/RCN3/SPON1	6	GSN/RCN3/PICALM/SMAD3/HMGB1/CYCS	1	SPON1
GO:0048583	regulation of response to stimulus	40/123	4109/18070	1.43013	0.00805	0.258133	0.463481	40	CPB2/DDX1/GSN/AP3B1/PTPN11/CDC42/C8G/DNAJB1/MAPK3/SERPINF2/F2/FGB/APOA1/MST1/SMAD3/SOD1/PARK7/NDUFS3/PLG/SERPINC1/KNG1/FGA/HRG/DCN/HMGB1/CALM1/LAMP1/SLC25A4/EIF2AK2/CFP/DNAJA1/ARF6/C1QBP/GNA13/MVP/ECM1/SFRP1/RCN3/PHPT1/LAMTOR3	34	KNG1/ECM1/SERPINC1/HRG/C8G/APOA1/PLG/C1QBP/GSN/RCN3/FGB/GNA13/MVP/PHPT1/CFP/SOD1/FGA/CPB2/PARK7/DDX1/SERPINF2/LAMTOR3/F2/SLC25A4/SMAD3/HMGB1/MAPK3/CDC42/MST1/SFRP1/DNAJA1/AP3B1/NDUFS3/PTPN11	6	DCN/CALM1/LAMP1/EIF2AK2/ARF6/DNAJB1
GO:1902992	negative regulation of amyloid precursor protein catabolic process	2/123	20/18070	14.6911	0.00806	0.258133	0.46379	2	PICALM/SPON1	1	PICALM	1	SPON1
GO:2001024	negative regulation of response to drug	2/123	20/18070	14.6911	0.00806	0.258133	0.46379	2	PTPN11/PARK7	2	PARK7/PTPN11	0
GO:2000377	regulation of reactive oxygen species metabolic process	5/123	182/18070	4.036	0.00815	0.259959	0.466552	5	F2/SMAD3/SOD1/PARK7/AKR1C1	5	SOD1/AKR1C1/PARK7/F2/SMAD3	0
GO:0001816	cytokine production	12/123	797/18070	2.21195	0.00815	0.259959	0.466552	12	DDX1/PTPN11/SERPINF2/F2/APOA1/SMAD3/SOD1/PARK7/HMGB1/EIF2AK2/C1QBP/ZC3HAV1	10	APOA1/C1QBP/SOD1/PARK7/DDX1/SERPINF2/F2/SMAD3/HMGB1/PTPN11	2	ZC3HAV1/EIF2AK2
GO:0042592	homeostatic process	23/123	2002/18070	1.68778	0.00819	0.260707	0.467771	23	CPB2/AP3B1/PTPN11/MAPK3/F2/PICALM/APOA1/COMP/SMAD3/SOD1/PARK7/KNG1/APOA4/DCN/HMGB1/CALM1/MFAP2/AKR1C1/GNA13/HRNR/CCDC47/RCN3/CYTL1	20	KNG1/APOA1/RCN3/APOA4/GNA13/PICALM/CYTL1/SOD1/AKR1C1/CPB2/PARK7/F2/SMAD3/HMGB1/HRNR/MAPK3/COMP/MFAP2/AP3B1/PTPN11	3	DCN/CALM1/CCDC47
GO:0034113	heterotypic cell-cell adhesion	3/123	61/18070	7.22511	0.00831	0.263993	0.471394	3	FGB/APOA1/FGA	3	APOA1/FGB/FGA	0
GO:0044403	symbiont process	9/123	512/18070	2.58241	0.00835	0.26473	0.472591	9	GSN/CDC42/F2/PLG/HRG/HMGB1/LAMP1/EIF2AK2/ZC3HAV1	6	HRG/PLG/GSN/F2/HMGB1/CDC42	3	LAMP1/ZC3HAV1/EIF2AK2
GO:1990748	cellular detoxification	4/123	117/18070	5.02258	0.00839	0.265464	0.473782	4	SOD1/PARK7/APOA4/SOD3	4	SOD3/APOA4/SOD1/PARK7	0
GO:0055114	oxidation-reduction process	9/123	515/18070	2.56737	0.00866	0.272766	0.481685	9	CYCS/APOA1/PARK7/AKR7A2/NDUFS3/UQCRFS1P1/POR/ECHS1/AGL	8	APOA1/AKR7A2/PARK7/POR/ECHS1/CYCS/NDUFS3/UQCRFS1P1	1	AGL
GO:0022617	extracellular matrix disassembly	3/123	62/18070	7.10858	0.00869	0.272766	0.482548	3	GSN/MMP2/PLG	2	PLG/GSN	1	MMP2
GO:0032371	regulation of sterol transport	3/123	62/18070	7.10858	0.00869	0.272766	0.482548	3	APOA1/APOC1/APOA4	3	APOA1/APOA4/APOC1	0
GO:0032374	regulation of cholesterol transport	3/123	62/18070	7.10858	0.00869	0.272766	0.482548	3	APOA1/APOC1/APOA4	3	APOA1/APOA4/APOC1	0
GO:0008217	regulation of blood pressure	5/123	185/18070	3.97056	0.00871	0.27285	0.483122	5	CTSZ/SERPINF2/SMAD3/SOD1/GNA13	5	GNA13/SOD1/SERPINF2/SMAD3/CTSZ	0
GO:0044087	regulation of cellular component biogenesis	15/123	1116/18070	1.9746	0.00882	0.274437	0.486257	15	GSN/PTPN11/CDC42/CLSTN1/DNAJB1/SERPINF2/APOA1/SMAD3/PARK7/HRG/HMGB1/EIF2AK2/ARF6/H3-3A/SFRP1	12	HRG/APOA1/GSN/PARK7/SERPINF2/SMAD3/HMGB1/CLSTN1/CDC42/H3-3A/SFRP1/PTPN11	3	EIF2AK2/ARF6/DNAJB1
GO:0006875	cellular metal ion homeostasis	10/123	610/18070	2.40837	0.00883	0.274437	0.48654	10	AP3B1/F2/PICALM/SMAD3/SOD1/KNG1/HMGB1/CALM1/GNA13/CCDC47	8	KNG1/GNA13/PICALM/SOD1/F2/SMAD3/HMGB1/AP3B1	2	CALM1/CCDC47
GO:0016137	glycoside metabolic process	2/123	21/18070	13.9915	0.00887	0.274437	0.487669	2	AKR7A2/AKR1C1	2	AKR7A2/AKR1C1	0
GO:0051443	positive regulation of ubiquitin-protein transferase activity	2/123	21/18070	13.9915	0.00887	0.274437	0.487669	2	UBE2L3/SKP1	2	UBE2L3/SKP1	0
GO:0055093	response to hyperoxia	2/123	21/18070	13.9915	0.00887	0.274437	0.487669	2	MMP2/ATG7	0		2	MMP2/ATG7
GO:2000047	regulation of cell-cell adhesion mediated by cadherin	2/123	21/18070	13.9915	0.00887	0.274437	0.487669	2	SERPINF2/PLG	2	PLG/SERPINF2	0
GO:0007229	integrin-mediated signaling pathway	4/123	119/18070	4.93817	0.0089	0.274437	0.488513	4	PTPN11/CDC42/APOA1/ITGB4	4	APOA1/ITGB4/CDC42/PTPN11	0
GO:0043534	blood vessel endothelial cell migration	4/123	119/18070	4.93817	0.0089	0.274437	0.488513	4	APOA1/PLG/HRG/HMGB1	4	HRG/APOA1/PLG/HMGB1	0
GO:0006873	cellular ion homeostasis	11/123	709/18070	2.27929	0.00906	0.277274	0.492966	11	AP3B1/MAPK3/F2/PICALM/SMAD3/SOD1/KNG1/HMGB1/CALM1/GNA13/CCDC47	9	KNG1/GNA13/PICALM/SOD1/F2/SMAD3/HMGB1/MAPK3/AP3B1	2	CALM1/CCDC47
GO:0019229	regulation of vasoconstriction	3/123	63/18070	6.99574	0.00908	0.277274	0.493517	3	FGB/MMP2/FGA	2	FGB/FGA	1	MMP2
GO:0051893	regulation of focal adhesion assembly	3/123	63/18070	6.99574	0.00908	0.277274	0.493517	3	SMAD3/HRG/SFRP1	3	HRG/SMAD3/SFRP1	0
GO:0090109	regulation of cell-substrate junction assembly	3/123	63/18070	6.99574	0.00908	0.277274	0.493517	3	SMAD3/HRG/SFRP1	3	HRG/SMAD3/SFRP1	0
GO:1904036	negative regulation of epithelial cell apoptotic process	3/123	63/18070	6.99574	0.00908	0.277274	0.493517	3	FGB/MST1/FGA	3	FGB/FGA/MST1	0
GO:0034976	response to endoplasmic reticulum stress	6/123	262/18070	3.36436	0.0091	0.277348	0.494067	6	EIF2S1/PARK7/EIF2AK2/HM13/CCDC47/RCN3	2	RCN3/PARK7	4	HM13/EIF2AK2/EIF2S1/CCDC47
GO:0006897	endocytosis	11/123	710/18070	2.27608	0.00915	0.278333	0.495436	11	AP2B1/GSN/CDC42/MAPK3/PICALM/APOA1/SOD1/APOC1/HMGB1/CFP/ARF6	10	APOA1/GSN/AP2B1/PICALM/CFP/SOD1/HMGB1/MAPK3/APOC1/CDC42	1	ARF6
GO:0009607	response to biotic stimulus	15/123	1121/18070	1.9658	0.00917	0.278404	0.495982	15	DDX1/MAPK3/F2/CNP/FGB/SMAD3/ATG7/FGA/HRG/HMGB1/EIF2AK2/CFP/C1QBP/ZC3HAV1/CCDC47	11	HRG/C1QBP/FGB/CFP/FGA/DDX1/F2/SMAD3/HMGB1/MAPK3/CNP	4	ZC3HAV1/EIF2AK2/ATG7/CCDC47
GO:0050708	regulation of protein secretion	6/123	263/18070	3.35157	0.00926	0.280596	0.498424	6	PTPN11/F2/FGB/FGA/ARF6/SFRP1	5	FGB/FGA/F2/SFRP1/PTPN11	1	ARF6
GO:0044089	positive regulation of cellular component biogenesis	10/123	616/18070	2.38491	0.00942	0.28435	0.502707	10	GSN/CDC42/CLSTN1/SERPINF2/APOA1/SMAD3/PARK7/HRG/ARF6/SFRP1	9	HRG/APOA1/GSN/PARK7/SERPINF2/SMAD3/CLSTN1/CDC42/SFRP1	1	ARF6
GO:2001056	positive regulation of cysteine-type endopeptidase activity	4/123	121/18070	4.85655	0.00942	0.28435	0.502707	4	GSN/CYCS/SMAD3/HMGB1	4	GSN/SMAD3/HMGB1/CYCS	0
GO:0032507	maintenance of protein location in cell	3/123	64/18070	6.88643	0.00948	0.285614	0.504294	3	GSN/SKP1/PARK7	3	GSN/PARK7/SKP1	0
GO:0001568	blood vessel development	11/123	714/18070	2.26333	0.00952	0.286027	0.505346	11	AP2B1/SERPINF2/COMP/MMP2/HRG/DCN/B4GALT1/COL8A2/GNA13/ECM1/SFRP1	8	ECM1/HRG/AP2B1/GNA13/SERPINF2/COMP/SFRP1/B4GALT1	3	MMP2/DCN/COL8A2
GO:0072359	circulatory system development	15/123	1126/18070	1.95707	0.00953	0.286027	0.505609	15	AP2B1/PTPN11/CDC42/MAPK3/SERPINF2/COMP/SMAD3/MMP2/HRG/DCN/B4GALT1/COL8A2/GNA13/ECM1/SFRP1	12	ECM1/HRG/AP2B1/GNA13/SERPINF2/SMAD3/MAPK3/COMP/CDC42/SFRP1/PTPN11/B4GALT1	3	MMP2/DCN/COL8A2
GO:0009966	regulation of signal transduction	31/123	3001/18070	1.51757	0.00961	0.28788	0.507698	31	DDX1/GSN/PTPN11/CDC42/MAPK3/SERPINF2/F2/FGB/APOA1/MST1/SMAD3/SOD1/PARK7/NDUFS3/FGA/HRG/DCN/HMGB1/CALM1/SLC25A4/EIF2AK2/DNAJA1/ARF6/C1QBP/GNA13/MVP/ECM1/SFRP1/RCN3/PHPT1/LAMTOR3	27	ECM1/HRG/APOA1/C1QBP/GSN/RCN3/FGB/GNA13/MVP/PHPT1/SOD1/FGA/PARK7/DDX1/SERPINF2/LAMTOR3/F2/SLC25A4/SMAD3/HMGB1/MAPK3/CDC42/MST1/SFRP1/DNAJA1/NDUFS3/PTPN11	4	DCN/CALM1/EIF2AK2/ARF6
GO:0071346	cellular response to interferon-gamma	4/123	122/18070	4.81674	0.00969	0.288136	0.50977	4	GSN/CDC42/MST1/CALM1	3	GSN/CDC42/MST1	1	CALM1
GO:0002837	regulation of immune response to tumor cell	2/123	22/18070	13.3555	0.00971	0.288136	0.510285	2	HRG/HMGB1	2	HRG/HMGB1	0
GO:0071636	positive regulation of transforming growth factor beta production	2/123	22/18070	13.3555	0.00971	0.288136	0.510285	2	SERPINF2/SMAD3	2	SERPINF2/SMAD3	0
GO:1902644	tertiary alcohol metabolic process	2/123	22/18070	13.3555	0.00971	0.288136	0.510285	2	AKR7A2/AKR1C1	2	AKR7A2/AKR1C1	0
GO:2000679	positive regulation of transcription regulatory region DNA binding	2/123	22/18070	13.3555	0.00971	0.288136	0.510285	2	PARK7/H1-0	1	PARK7	1	H1-0
GO:0071495	cellular response to endogenous stimulus	17/123	1347/18070	1.85411	0.00978	0.289668	0.51208	17	PTPN11/UBE2L3/MAPK3/FGB/APOA1/COMP/SMAD3/MMP2/PARK7/AHCYL1/DNAJA1/ASIP/FNTA/ARF6/AKR1C1/SFRP1/LAMTOR3	12	APOA1/FGB/AKR1C1/PARK7/LAMTOR3/SMAD3/UBE2L3/MAPK3/COMP/SFRP1/DNAJA1/PTPN11	5	MMP2/AHCYL1/ASIP/ARF6/FNTA
GO:0048514	blood vessel morphogenesis	10/123	620/18070	2.36953	0.00983	0.290603	0.513354	10	SERPINF2/COMP/MMP2/HRG/DCN/B4GALT1/COL8A2/GNA13/ECM1/SFRP1	7	ECM1/HRG/GNA13/SERPINF2/COMP/SFRP1/B4GALT1	3	MMP2/DCN/COL8A2
GO:0060429	epithelium development	16/123	1239/18070	1.89715	0.0099	0.292124	0.515127	16	AP3B1/CDC42/CTSZ/AIMP2/MST1/SMAD3/MMP2/SOD1/B4GALT1/AKR1C1/GNA13/KRT73/HRNR/SFRP1/RCN3/KRT12	12	RCN3/GNA13/SOD1/AKR1C1/SMAD3/HRNR/CTSZ/CDC42/MST1/SFRP1/AP3B1/B4GALT1	4	MMP2/KRT12/KRT73/AIMP2
GO:0006066	alcohol metabolic process	7/123	349/18070	2.94663	0.00994	0.292546	0.516134	7	APOA1/SOD1/APOC1/PARK7/AKR7A2/APOA4/AKR1C1	7	APOA1/AKR7A2/APOA4/SOD1/AKR1C1/PARK7/APOC1	0
GO:0022904	respiratory electron transport chain	4/123	123/18070	4.77758	0.00997	0.292546	0.516887	4	CYCS/PARK7/NDUFS3/UQCRFS1P1	4	PARK7/CYCS/NDUFS3/UQCRFS1P1	0
GO:0051224	negative regulation of protein transport	4/123	123/18070	4.77758	0.00997	0.292546	0.516887	4	PTPN11/PARK7/LYPLA1/SFRP1	4	LYPLA1/PARK7/SFRP1/PTPN11	0
GO:0048870	cell motility	20/123	1688/18070	1.74065	0.01	0.292881	0.517637	20	PTPN11/CDC42/MAPK3/APOA1/MST1/SMAD3/MMP2/ITGB4/PLG/HRG/DCN/HMGB1/B4GALT1/DNAJA1/ARF6/C1QBP/GNA13/ECM1/SFRP1/PHPT1	17	ECM1/HRG/APOA1/PLG/C1QBP/GNA13/PHPT1/ITGB4/SMAD3/HMGB1/MAPK3/CDC42/MST1/SFRP1/DNAJA1/PTPN11/B4GALT1	3	MMP2/DCN/ARF6
GO:0051674	localization of cell	20/123	1690/18070	1.73859	0.01013	0.295881	0.520861	20	PTPN11/CDC42/MAPK3/APOA1/MST1/SMAD3/MMP2/ITGB4/PLG/HRG/DCN/HMGB1/B4GALT1/DNAJA1/ARF6/C1QBP/GNA13/ECM1/SFRP1/PHPT1	17	ECM1/HRG/APOA1/PLG/C1QBP/GNA13/PHPT1/ITGB4/SMAD3/HMGB1/MAPK3/CDC42/MST1/SFRP1/DNAJA1/PTPN11/B4GALT1	3	MMP2/DCN/ARF6
GO:0006796	phosphate-containing compound metabolic process	30/123	2888/18070	1.52608	0.01014	0.295881	0.521107	30	PTPN11/CDC42/IMPDH2/MAPK3/GUK1/CYCS/SERPINF2/F2/CNP/FGB/APOA1/MST1/SMAD3/SOD1/APOC1/PARK7/TECR/NDUFS3/FGA/HRG/APOA4/HMGB1/UQCRFS1P1/CALM1/EIF2AK2/DNAJA1/MVP/SFRP1/PHPT1/LAMTOR3	27	HRG/APOA1/FGB/APOA4/MVP/PHPT1/SOD1/FGA/PARK7/SERPINF2/LAMTOR3/F2/SMAD3/HMGB1/TECR/MAPK3/GUK1/APOC1/CDC42/MST1/SFRP1/CYCS/DNAJA1/CNP/NDUFS3/PTPN11/UQCRFS1P1	3	CALM1/EIF2AK2/IMPDH2
GO:0009410	response to xenobiotic stimulus	9/123	529/18070	2.49942	0.01021	0.297373	0.522824	9	CPB2/GUK1/MMP2/SOD1/EPHX1/POR/AKR1C1/CRYZ/SFRP1	8	CRYZ/SOD1/AKR1C1/EPHX1/CPB2/POR/GUK1/SFRP1	1	MMP2
GO:0015918	sterol transport	4/123	124/18070	4.73905	0.01025	0.297988	0.523799	4	APOA1/APOC1/APOA4/AKR1C1	4	APOA1/APOA4/AKR1C1/APOC1	0
GO:0006954	inflammatory response	12/123	823/18070	2.14207	0.01036	0.300631	0.526461	12	AP3B1/SERPINF2/F2/APOA1/SMAD3/SOD1/PARK7/KNG1/HMGB1/B4GALT1/C1QBP/ECM1	12	KNG1/ECM1/APOA1/C1QBP/SOD1/PARK7/SERPINF2/F2/SMAD3/HMGB1/AP3B1/B4GALT1	0
GO:0002688	regulation of leukocyte chemotaxis	4/123	125/18070	4.70114	0.01053	0.304443	0.530517	4	MAPK3/MST1/HMGB1/C1QBP	4	C1QBP/HMGB1/MAPK3/MST1	0
GO:0022612	gland morphogenesis	4/123	125/18070	4.70114	0.01053	0.304443	0.530517	4	CPB2/MST1/MMP2/SFRP1	3	CPB2/MST1/SFRP1	1	MMP2
GO:0007369	gastrulation	5/123	194/18070	3.78635	0.01056	0.304501	0.531226	5	APOA1/SMAD3/MMP2/ITGB4/SFRP1	4	APOA1/ITGB4/SMAD3/SFRP1	1	MMP2
GO:0002834	regulation of response to tumor cell	2/123	23/18070	12.7748	0.01059	0.304501	0.531932	2	HRG/HMGB1	2	HRG/HMGB1	0
GO:1900746	regulation of vascular endothelial growth factor signaling pathway	2/123	23/18070	12.7748	0.01059	0.304501	0.531932	2	HRG/DCN	1	HRG	1	DCN
GO:0040007	growth	13/123	929/18070	2.0558	0.01066	0.305956	0.533572	13	PTPN11/CDC42/CLSTN1/F2/MST1/COMP/SMAD3/SOD1/NDUFS3/HRG/H3-3A/ECM1/SFRP1	13	ECM1/HRG/SOD1/F2/SMAD3/CLSTN1/COMP/CDC42/MST1/H3-3A/SFRP1/NDUFS3/PTPN11	0
GO:0034394	protein localization to cell surface	3/123	67/18070	6.57809	0.01074	0.307691	0.535432	3	AP3B1/PICALM/ARF6	2	PICALM/AP3B1	1	ARF6
GO:0009888	tissue development	23/123	2050/18070	1.64826	0.01077	0.307718	0.536126	23	AP3B1/PTPN11/CDC42/CTSZ/MAPK3/AIMP2/MST1/COMP/SMAD3/MMP2/SOD1/ITGB4/B4GALT1/CSRP1/AKR1C1/GNA13/ECM1/KRT73/HRNR/SFRP1/RCN3/KRT12/CYTL1	19	ECM1/RCN3/GNA13/CYTL1/SOD1/AKR1C1/ITGB4/SMAD3/CSRP1/HRNR/MAPK3/COMP/CTSZ/CDC42/MST1/SFRP1/AP3B1/PTPN11/B4GALT1	4	MMP2/KRT12/KRT73/AIMP2
GO:0009755	hormone-mediated signaling pathway	5/123	195/18070	3.76694	0.01078	0.307718	0.536357	5	PTPN11/PARK7/DNAJA1/ASIP/SFRP1	4	PARK7/SFRP1/DNAJA1/PTPN11	1	ASIP
GO:0015748	organophosphate ester transport	4/123	126/18070	4.66383	0.01082	0.308302	0.537278	4	APOA1/APOC1/APOA4/SLC25A4	4	APOA1/APOA4/SLC25A4/APOC1	0
GO:0032940	secretion by cell	12/123	828/18070	2.12914	0.01084	0.308314	0.537737	12	CPB2/PTPN11/F2/FGB/COMP/PARK7/FGA/LAMP1/ARF6/SFRP1/RCN3/MYOF	10	RCN3/FGB/FGA/CPB2/PARK7/F2/MYOF/COMP/SFRP1/PTPN11	2	LAMP1/ARF6
GO:0044057	regulation of system process	9/123	535/18070	2.47139	0.01093	0.310314	0.539791	9	PTPN11/FGB/APOA1/SMAD3/MMP2/SOD1/FGA/APOA4/CALM1	7	APOA1/FGB/APOA4/SOD1/FGA/SMAD3/PTPN11	2	MMP2/CALM1
GO:0006464	cellular protein modification process	31/123	3030/18070	1.50305	0.01099	0.311456	0.541151	31	PTPN11/CDC42/UBE2L3/MAPK3/SERPINF2/F2/FGB/SKP1/APOA1/AIMP2/MST1/SMAD3/SNRPD3/SOD1/PARK7/LYPLA1/ATG7/FGA/HRG/HMGB1/CALM1/B4GALT1/EIF2AK2/DNAJA1/FNTA/MVP/ZC3HAV1/SFRP1/GALNT6/PHPT1/LAMTOR3	24	HRG/APOA1/FGB/MVP/LYPLA1/PHPT1/SOD1/FGA/PARK7/SERPINF2/LAMTOR3/F2/SMAD3/HMGB1/UBE2L3/MAPK3/SKP1/CDC42/MST1/SFRP1/DNAJA1/GALNT6/PTPN11/B4GALT1	7	CALM1/ZC3HAV1/EIF2AK2/ATG7/SNRPD3/FNTA/AIMP2
GO:0010633	negative regulation of epithelial cell migration	3/123	68/18070	6.48135	0.01118	0.316272	0.545404	3	HRG/DCN/HMGB1	2	HRG/HMGB1	1	DCN
GO:0006793	phosphorus metabolic process	30/123	2914/18070	1.51246	0.01146	0.323004	0.55153	30	PTPN11/CDC42/IMPDH2/MAPK3/GUK1/CYCS/SERPINF2/F2/CNP/FGB/APOA1/MST1/SMAD3/SOD1/APOC1/PARK7/TECR/NDUFS3/FGA/HRG/APOA4/HMGB1/UQCRFS1P1/CALM1/EIF2AK2/DNAJA1/MVP/SFRP1/PHPT1/LAMTOR3	27	HRG/APOA1/FGB/APOA4/MVP/PHPT1/SOD1/FGA/PARK7/SERPINF2/LAMTOR3/F2/SMAD3/HMGB1/TECR/MAPK3/GUK1/APOC1/CDC42/MST1/SFRP1/CYCS/DNAJA1/CNP/NDUFS3/PTPN11/UQCRFS1P1	3	CALM1/EIF2AK2/IMPDH2
GO:0003081	regulation of systemic arterial blood pressure by renin-angiotensin	2/123	24/18070	12.2425	0.0115	0.323004	0.552392	2	CTSZ/SERPINF2	2	SERPINF2/CTSZ	0
GO:0051457	maintenance of protein location in nucleus	2/123	24/18070	12.2425	0.0115	0.323004	0.552392	2	SKP1/PARK7	2	PARK7/SKP1	0
GO:1902993	positive regulation of amyloid precursor protein catabolic process	2/123	24/18070	12.2425	0.0115	0.323004	0.552392	2	PICALM/SPON1	1	PICALM	1	SPON1
GO:0032787	monocarboxylic acid metabolic process	10/123	636/18070	2.30991	0.01161	0.325477	0.554744	10	BTD/NIT2/APOC1/PARK7/TECR/LYPLA1/APOA4/EPHX1/ECHS1/AKR1C1	10	APOA4/LYPLA1/AKR1C1/EPHX1/PARK7/NIT2/TECR/BTD/ECHS1/APOC1	0
GO:0006956	complement activation	3/123	69/18070	6.38742	0.01164	0.325477	0.555382	3	C8G/CFP/C1QBP	3	C8G/C1QBP/CFP	0
GO:0046907	intracellular transport	20/123	1713/18070	1.71524	0.01165	0.325477	0.555594	20	AP2B1/AP3B1/PTPN11/CDC42/CLSTN1/UBE2L3/MAPK3/PICALM/VPS29/SMAD3/SOD1/PARK7/AHCYL1/NDUFS3/LAMP1/YWHAQ/ARL3/ASIP/ARF6/HM13	15	AP2B1/PICALM/YWHAQ/SOD1/PARK7/SMAD3/UBE2L3/MAPK3/CLSTN1/ARL3/CDC42/VPS29/AP3B1/NDUFS3/PTPN11	5	LAMP1/HM13/AHCYL1/ASIP/ARF6
GO:0019730	antimicrobial humoral response	4/123	129/18070	4.55537	0.01172	0.326853	0.557072	4	F2/FGB/FGA/HRG	4	HRG/FGB/FGA/F2	0
GO:0016477	cell migration	18/123	1487/18070	1.77834	0.01182	0.32906	0.559168	18	PTPN11/CDC42/MAPK3/APOA1/MST1/SMAD3/MMP2/ITGB4/PLG/HRG/DCN/HMGB1/B4GALT1/ARF6/C1QBP/GNA13/ECM1/SFRP1	15	ECM1/HRG/APOA1/PLG/C1QBP/GNA13/ITGB4/SMAD3/HMGB1/MAPK3/CDC42/MST1/SFRP1/PTPN11/B4GALT1	3	MMP2/DCN/ARF6
GO:0044248	cellular catabolic process	25/123	2307/18070	1.59201	0.01185	0.329313	0.559792	25	CTSZ/UBE2L3/MAPK3/HIBCH/CNP/SKP1/VPS29/ITGB4/APOC1/PARK7/ATG7/APOA4/EPHX1/DCN/HMGB1/CALM1/SLC25A4/BCKDHB/ECHS1/AGL/CRYZ/ZC3HAV1/HM13/CCDC47/RCN3	17	RCN3/CRYZ/APOA4/EPHX1/PARK7/ITGB4/SLC25A4/HMGB1/UBE2L3/MAPK3/ECHS1/BCKDHB/APOC1/SKP1/CTSZ/VPS29/CNP	8	DCN/CALM1/HIBCH/HM13/ZC3HAV1/AGL/ATG7/CCDC47
GO:0031396	regulation of protein ubiquitination	5/123	200/18070	3.67276	0.01193	0.329973	0.56145	5	UBE2L3/SKP1/AIMP2/PARK7/DNAJA1	4	PARK7/UBE2L3/SKP1/DNAJA1	1	AIMP2
GO:0099003	vesicle-mediated transport in synapse	5/123	200/18070	3.67276	0.01193	0.329973	0.56145	5	AP2B1/AP3B1/CLSTN1/PICALM/ARF6	4	AP2B1/PICALM/CLSTN1/AP3B1	1	ARF6
GO:0019748	secondary metabolic process	3/123	70/18070	6.29617	0.0121	0.329973	0.564931	3	AKR7A2/ASIP/AKR1C1	2	AKR7A2/AKR1C1	1	ASIP
GO:1901615	organic hydroxy compound metabolic process	9/123	545/18070	2.42605	0.01222	0.329973	0.567354	9	GC/APOA1/SOD1/APOC1/PARK7/AKR7A2/APOA4/ASIP/AKR1C1	8	APOA1/AKR7A2/APOA4/SOD1/AKR1C1/PARK7/GC/APOC1	1	ASIP
GO:0032872	regulation of stress-activated MAPK cascade	5/123	202/18070	3.6364	0.01241	0.329973	0.571138	5	MAPK3/SERPINF2/HMGB1/EIF2AK2/DNAJA1	4	SERPINF2/HMGB1/MAPK3/DNAJA1	1	EIF2AK2
GO:0090276	regulation of peptide hormone secretion	5/123	202/18070	3.6364	0.01241	0.329973	0.571138	5	PTPN11/F2/FGB/FGA/SFRP1	5	FGB/FGA/F2/SFRP1/PTPN11	0
GO:0032770	positive regulation of monooxygenase activity	2/123	25/18070	11.7528	0.01245	0.329973	0.571926	2	PARK7/POR	2	PARK7/POR	0
GO:0032967	positive regulation of collagen biosynthetic process	2/123	25/18070	11.7528	0.01245	0.329973	0.571926	2	SERPINF2/F2	2	SERPINF2/F2	0
GO:1902547	regulation of cellular response to vascular endothelial growth factor stimu...	2/123	25/18070	11.7528	0.01245	0.329973	0.571926	2	HRG/DCN	1	HRG	1	DCN
GO:0010562	positive regulation of phosphorus metabolic process	13/123	949/18070	2.01247	0.01257	0.329973	0.574272	13	PTPN11/CDC42/MAPK3/SERPINF2/F2/FGB/SOD1/PARK7/FGA/HMGB1/CALM1/EIF2AK2/LAMTOR3	11	FGB/SOD1/FGA/PARK7/SERPINF2/LAMTOR3/F2/HMGB1/MAPK3/CDC42/PTPN11	2	CALM1/EIF2AK2
GO:0045937	positive regulation of phosphate metabolic process	13/123	949/18070	2.01247	0.01257	0.329973	0.574272	13	PTPN11/CDC42/MAPK3/SERPINF2/F2/FGB/SOD1/PARK7/FGA/HMGB1/CALM1/EIF2AK2/LAMTOR3	11	FGB/SOD1/FGA/PARK7/SERPINF2/LAMTOR3/F2/HMGB1/MAPK3/CDC42/PTPN11	2	CALM1/EIF2AK2
GO:0046847	filopodium assembly	3/123	71/18070	6.20749	0.01257	0.329973	0.574272	3	CDC42/ITGB4/ARF6	2	ITGB4/CDC42	1	ARF6
GO:0050766	positive regulation of phagocytosis	3/123	71/18070	6.20749	0.01257	0.329973	0.574272	3	APOA1/SOD1/CFP	3	APOA1/CFP/SOD1	0
GO:0032368	regulation of lipid transport	4/123	132/18070	4.45184	0.01266	0.329973	0.576016	4	PTPN11/APOA1/APOC1/APOA4	4	APOA1/APOA4/APOC1/PTPN11	0
GO:0051702	interaction with symbiont	4/123	132/18070	4.45184	0.01266	0.329973	0.576016	4	CDC42/F2/PLG/HRG	4	HRG/PLG/F2/CDC42	0
GO:0070555	response to interleukin-1	4/123	132/18070	4.45184	0.01266	0.329973	0.576016	4	MAPK3/FGB/MMP2/SFRP1	3	FGB/MAPK3/SFRP1	1	MMP2
GO:0001944	vasculature development	11/123	744/18070	2.17206	0.01267	0.329973	0.576209	11	AP2B1/SERPINF2/COMP/MMP2/HRG/DCN/B4GALT1/COL8A2/GNA13/ECM1/SFRP1	8	ECM1/HRG/AP2B1/GNA13/SERPINF2/COMP/SFRP1/B4GALT1	3	MMP2/DCN/COL8A2
GO:0072358	cardiovascular system development	11/123	744/18070	2.17206	0.01267	0.329973	0.576209	11	AP2B1/SERPINF2/COMP/MMP2/HRG/DCN/B4GALT1/COL8A2/GNA13/ECM1/SFRP1	8	ECM1/HRG/AP2B1/GNA13/SERPINF2/COMP/SFRP1/B4GALT1	3	MMP2/DCN/COL8A2
GO:0098609	cell-cell adhesion	13/123	953/18070	2.00403	0.01298	0.329973	0.5821	13	AP3B1/PTPN11/CLSTN1/SERPINF2/FGB/APOA1/COMP/PLG/FGA/APOA4/HMGB1/CSRP1/COL8A2	12	APOA1/PLG/FGB/APOA4/FGA/SERPINF2/HMGB1/CSRP1/CLSTN1/COMP/AP3B1/PTPN11	1	COL8A2
GO:0048488	synaptic vesicle endocytosis	3/123	72/18070	6.12127	0.01305	0.329973	0.583408	3	AP2B1/PICALM/ARF6	2	AP2B1/PICALM	1	ARF6
GO:0043254	regulation of protein complex assembly	9/123	551/18070	2.39963	0.01305	0.329973	0.583408	9	GSN/PTPN11/CDC42/PARK7/HRG/HMGB1/EIF2AK2/ARF6/H3-3A	7	HRG/GSN/PARK7/HMGB1/CDC42/H3-3A/PTPN11	2	EIF2AK2/ARF6
GO:0070302	regulation of stress-activated protein kinase signaling cascade	5/123	205/18070	3.58318	0.01316	0.329973	0.585447	5	MAPK3/SERPINF2/HMGB1/EIF2AK2/DNAJA1	4	SERPINF2/HMGB1/MAPK3/DNAJA1	1	EIF2AK2
GO:0098754	detoxification	4/123	134/18070	4.38539	0.01332	0.329973	0.588377	4	SOD1/PARK7/APOA4/SOD3	4	SOD3/APOA4/SOD1/PARK7	0
GO:0002407	dendritic cell chemotaxis	2/123	26/18070	11.3008	0.01342	0.329973	0.590187	2	HMGB1/C1QBP	2	C1QBP/HMGB1	0
GO:0010714	positive regulation of collagen metabolic process	2/123	26/18070	11.3008	0.01342	0.329973	0.590187	2	SERPINF2/F2	2	SERPINF2/F2	0
GO:0051818	disruption of cells of other organism involved in symbiotic interaction	2/123	26/18070	11.3008	0.01342	0.329973	0.590187	2	F2/HRG	2	HRG/F2	0
GO:0051852	disruption by host of symbiont cells	2/123	26/18070	11.3008	0.01342	0.329973	0.590187	2	F2/HRG	2	HRG/F2	0
GO:0051873	killing by host of symbiont cells	2/123	26/18070	11.3008	0.01342	0.329973	0.590187	2	F2/HRG	2	HRG/F2	0
GO:0051883	killing of cells in other organism involved in symbiotic interaction	2/123	26/18070	11.3008	0.01342	0.329973	0.590187	2	F2/HRG	2	HRG/F2	0
GO:0060343	trabecula formation	2/123	26/18070	11.3008	0.01342	0.329973	0.590187	2	MMP2/SFRP1	1	SFRP1	1	MMP2
GO:1901070	guanosine-containing compound biosynthetic process	2/123	26/18070	11.3008	0.01342	0.329973	0.590187	2	IMPDH2/GUK1	1	GUK1	1	IMPDH2
GO:0019222	regulation of metabolic process	57/123	6553/18070	1.27787	0.0135	0.329973	0.591624	57	CPB2/DDX1/GSN/AP3B1/PTPN11/CDC42/DNAJB1/CTSZ/UBE2L3/MAPK3/CYCS/SERPINF2/F2/FGB/SKP1/PICALM/VPS29/APOA1/AIMP2/EIF2S1/MST1/COMP/SMAD3/SOD1/APOC1/PARK7/AHCYL1/ATG7/KNG1/FGA/HRG/APOA4/H1-0/DCN/HMGB1/CALM1/SLC25A4/POR/EIF2AK2/YWHAQ/DNAJA1/ASIP/FNTA/MFAP2/MFAP4/GLO1/AKR1C1/C1QBP/MVP/ECM1/ZC3HAV1/SFRP1/RCN3/TSNAX/SPON1/CYTL1/LAMTOR3	44	KNG1/ECM1/MFAP4/HRG/APOA1/C1QBP/GSN/RCN3/FGB/TSNAX/APOA4/MVP/PICALM/YWHAQ/GLO1/CYTL1/SOD1/AKR1C1/FGA/CPB2/PARK7/DDX1/SERPINF2/LAMTOR3/F2/SLC25A4/POR/SMAD3/HMGB1/UBE2L3/MAPK3/APOC1/COMP/SKP1/CTSZ/CDC42/MST1/SFRP1/CYCS/DNAJA1/VPS29/MFAP2/AP3B1/PTPN11	13	SPON1/DCN/CALM1/AHCYL1/ZC3HAV1/EIF2AK2/ATG7/ASIP/H1-0/EIF2S1/FNTA/DNAJB1/AIMP2
GO:0051881	regulation of mitochondrial membrane potential	3/123	73/18070	6.03742	0.01354	0.329973	0.592338	3	SOD1/PARK7/DCN	2	SOD1/PARK7	1	DCN
GO:0140238	presynaptic endocytosis	3/123	73/18070	6.03742	0.01354	0.329973	0.592338	3	AP2B1/PICALM/ARF6	2	AP2B1/PICALM	1	ARF6
GO:0008203	cholesterol metabolic process	4/123	135/18070	4.35291	0.01365	0.331407	0.594291	4	APOA1/SOD1/APOC1/APOA4	4	APOA1/APOA4/SOD1/APOC1	0
GO:0055082	cellular chemical homeostasis	12/123	855/18070	2.0619	0.01369	0.331867	0.594996	12	CPB2/AP3B1/MAPK3/F2/PICALM/SMAD3/SOD1/KNG1/HMGB1/CALM1/GNA13/CCDC47	10	KNG1/GNA13/PICALM/SOD1/CPB2/F2/SMAD3/HMGB1/MAPK3/AP3B1	2	CALM1/CCDC47
GO:0009968	negative regulation of signal transduction	16/123	1286/18070	1.82781	0.01377	0.333293	0.596399	16	MAPK3/FGB/APOA1/PARK7/NDUFS3/FGA/HRG/DCN/CALM1/SLC25A4/DNAJA1/C1QBP/MVP/ECM1/SFRP1/PHPT1	14	ECM1/HRG/APOA1/C1QBP/FGB/MVP/PHPT1/FGA/PARK7/SLC25A4/MAPK3/SFRP1/DNAJA1/NDUFS3	2	DCN/CALM1
GO:0003008	system process	24/123	2218/18070	1.58965	0.01395	0.337132	0.599521	24	GSN/AP3B1/PTPN11/CDC42/CTSZ/MAPK3/SERPINF2/FGB/PICALM/APOA1/COMP/SMAD3/MMP2/SOD1/KNG1/FGA/APOA4/SOD3/CALM1/AKR1C1/CRYZ/GNA13/KRT12/MYOF	21	KNG1/APOA1/GSN/CRYZ/SOD3/FGB/APOA4/GNA13/PICALM/SOD1/AKR1C1/FGA/SERPINF2/SMAD3/MAPK3/MYOF/COMP/CTSZ/CDC42/AP3B1/PTPN11	3	MMP2/CALM1/KRT12
GO:0010648	negative regulation of cell communication	17/123	1402/18070	1.78137	0.01415	0.341442	0.602934	17	PTPN11/MAPK3/FGB/APOA1/PARK7/NDUFS3/FGA/HRG/DCN/CALM1/SLC25A4/DNAJA1/C1QBP/MVP/ECM1/SFRP1/PHPT1	15	ECM1/HRG/APOA1/C1QBP/FGB/MVP/PHPT1/FGA/PARK7/SLC25A4/MAPK3/SFRP1/DNAJA1/NDUFS3/PTPN11	2	DCN/CALM1
GO:0055080	cation homeostasis	11/123	758/18070	2.13195	0.01439	0.345028	0.606954	11	AP3B1/MAPK3/F2/PICALM/SMAD3/SOD1/KNG1/HMGB1/CALM1/GNA13/CCDC47	9	KNG1/GNA13/PICALM/SOD1/F2/SMAD3/HMGB1/MAPK3/AP3B1	2	CALM1/CCDC47
GO:0010939	regulation of necrotic cell death	2/123	27/18070	10.8823	0.01443	0.345028	0.607616	2	SLC25A4/ADPRS	2	SLC25A4/ADPRS	0
GO:0051339	regulation of lyase activity	2/123	27/18070	10.8823	0.01443	0.345028	0.607616	2	PARK7/PHPT1	2	PHPT1/PARK7	0
GO:0060544	regulation of necroptotic process	2/123	27/18070	10.8823	0.01443	0.345028	0.607616	2	SLC25A4/ADPRS	2	SLC25A4/ADPRS	0
GO:0060740	prostate gland epithelium morphogenesis	2/123	27/18070	10.8823	0.01443	0.345028	0.607616	2	MMP2/SFRP1	1	SFRP1	1	MMP2
GO:1903599	positive regulation of autophagy of mitochondrion	2/123	27/18070	10.8823	0.01443	0.345028	0.607616	2	PARK7/SLC25A4	2	PARK7/SLC25A4	0
GO:0061448	connective tissue development	6/123	290/18070	3.03953	0.01446	0.345222	0.608111	6	PTPN11/MAPK3/COMP/SMAD3/ECM1/CYTL1	6	ECM1/CYTL1/SMAD3/MAPK3/COMP/PTPN11	0
GO:2000147	positive regulation of cell motility	9/123	561/18070	2.35685	0.01453	0.346368	0.609261	9	CDC42/MAPK3/SMAD3/MMP2/PLG/HMGB1/ARF6/C1QBP/PHPT1	7	PLG/C1QBP/PHPT1/SMAD3/HMGB1/MAPK3/CDC42	2	MMP2/ARF6
GO:0023057	negative regulation of signaling	17/123	1407/18070	1.77504	0.01461	0.347749	0.610567	17	PTPN11/MAPK3/FGB/APOA1/PARK7/NDUFS3/FGA/HRG/DCN/CALM1/SLC25A4/DNAJA1/C1QBP/MVP/ECM1/SFRP1/PHPT1	15	ECM1/HRG/APOA1/C1QBP/FGB/MVP/PHPT1/FGA/PARK7/SLC25A4/MAPK3/SFRP1/DNAJA1/NDUFS3/PTPN11	2	DCN/CALM1
GO:0015850	organic hydroxy compound transport	6/123	291/18070	3.02908	0.01468	0.348888	0.611703	6	PTPN11/APOA1/APOC1/PARK7/APOA4/AKR1C1	6	APOA1/APOA4/AKR1C1/PARK7/APOC1/PTPN11	0
GO:0051707	response to other organism	14/123	1078/18070	1.90793	0.01492	0.354058	0.615548	14	DDX1/MAPK3/F2/CNP/FGB/SMAD3/ATG7/FGA/HRG/HMGB1/EIF2AK2/CFP/C1QBP/ZC3HAV1	11	HRG/C1QBP/FGB/CFP/FGA/DDX1/F2/SMAD3/HMGB1/MAPK3/CNP	3	ZC3HAV1/EIF2AK2/ATG7
GO:0051493	regulation of cytoskeleton organization	9/123	564/18070	2.34432	0.01499	0.354828	0.616655	9	GSN/CDC42/MAPK3/SERPINF2/APOA1/SMAD3/HRG/ARF6/SFRP1	8	HRG/APOA1/GSN/SERPINF2/SMAD3/MAPK3/CDC42/SFRP1	1	ARF6
GO:0014070	response to organic cyclic compound	12/123	866/18070	2.03571	0.01501	0.354828	0.61697	12	DDX1/UBE2L3/MAPK3/EIF2S1/MMP2/PARK7/APOA4/EPHX1/BCKDHB/DNAJA1/AGL/SFRP1	9	APOA4/EPHX1/PARK7/DDX1/UBE2L3/MAPK3/BCKDHB/SFRP1/DNAJA1	3	MMP2/AGL/EIF2S1
GO:0030705	cytoskeleton-dependent intracellular transport	5/123	212/18070	3.46487	0.01502	0.354828	0.617128	5	AP3B1/CDC42/SOD1/LAMP1/ARL3	4	SOD1/ARL3/CDC42/AP3B1	1	LAMP1
GO:1902652	secondary alcohol metabolic process	4/123	139/18070	4.22764	0.01505	0.355004	0.617599	4	APOA1/SOD1/APOC1/APOA4	4	APOA1/APOA4/SOD1/APOC1	0
GO:0097006	regulation of plasma lipoprotein particle levels	3/123	76/18070	5.7991	0.01509	0.355416	0.618226	3	APOA1/APOC1/APOA4	3	APOA1/APOA4/APOC1	0
GO:0043207	response to external biotic stimulus	14/123	1081/18070	1.90263	0.01525	0.358648	0.620712	14	DDX1/MAPK3/F2/CNP/FGB/SMAD3/ATG7/FGA/HRG/HMGB1/EIF2AK2/CFP/C1QBP/ZC3HAV1	11	HRG/C1QBP/FGB/CFP/FGA/DDX1/F2/SMAD3/HMGB1/MAPK3/CNP	3	ZC3HAV1/EIF2AK2/ATG7
GO:0002791	regulation of peptide secretion	6/123	294/18070	2.99817	0.01537	0.360826	0.622555	6	PTPN11/F2/FGB/FGA/ARF6/SFRP1	5	FGB/FGA/F2/SFRP1/PTPN11	1	ARF6
GO:0030325	adrenal gland development	2/123	28/18070	10.4936	0.01548	0.360826	0.62423	2	APOA1/SMAD3	2	APOA1/SMAD3	0
GO:0032369	negative regulation of lipid transport	2/123	28/18070	10.4936	0.01548	0.360826	0.62423	2	PTPN11/APOC1	2	APOC1/PTPN11	0
GO:0036296	response to increased oxygen levels	2/123	28/18070	10.4936	0.01548	0.360826	0.62423	2	MMP2/ATG7	0		2	MMP2/ATG7
GO:1903055	positive regulation of extracellular matrix organization	2/123	28/18070	10.4936	0.01548	0.360826	0.62423	2	CPB2/SMAD3	2	CPB2/SMAD3	0
GO:1903077	negative regulation of protein localization to plasma membrane	2/123	28/18070	10.4936	0.01548	0.360826	0.62423	2	PICALM/LYPLA1	2	LYPLA1/PICALM	0
GO:0046470	phosphatidylcholine metabolic process	3/123	77/18070	5.72379	0.01562	0.363248	0.626339	3	APOA1/APOC1/APOA4	3	APOA1/APOA4/APOC1	0
GO:1903530	regulation of secretion by cell	9/123	568/18070	2.32781	0.01563	0.363248	0.626489	9	CPB2/PTPN11/F2/FGB/FGA/LAMP1/ARF6/SFRP1/MYOF	7	FGB/FGA/CPB2/F2/MYOF/SFRP1/PTPN11	2	LAMP1/ARF6
GO:0051641	cellular localization	30/123	2984/18070	1.47698	0.01573	0.365033	0.62798	30	AP2B1/DDX1/GSN/AP3B1/PTPN11/CDC42/CLSTN1/UBE2L3/MAPK3/F2/SKP1/PICALM/VPS29/SMAD3/SOD1/PARK7/AHCYL1/NDUFS3/LYPLA1/CALM1/LAMP1/YWHAQ/DNAJA1/ARL3/ASIP/FNTA/ARF6/HM13/CCDC47/MYOF	22	GSN/AP2B1/LYPLA1/PICALM/YWHAQ/SOD1/PARK7/DDX1/F2/SMAD3/UBE2L3/MAPK3/CLSTN1/ARL3/MYOF/SKP1/CDC42/DNAJA1/VPS29/AP3B1/NDUFS3/PTPN11	8	CALM1/LAMP1/HM13/AHCYL1/ASIP/CCDC47/ARF6/FNTA
GO:0098771	inorganic ion homeostasis	11/123	770/18070	2.09872	0.01599	0.370521	0.631802	11	AP3B1/MAPK3/F2/PICALM/SMAD3/SOD1/KNG1/HMGB1/CALM1/GNA13/CCDC47	9	KNG1/GNA13/PICALM/SOD1/F2/SMAD3/HMGB1/MAPK3/AP3B1	2	CALM1/CCDC47
GO:0002418	immune response to tumor cell	2/123	29/18070	10.1318	0.01655	0.37959	0.639773	2	HRG/HMGB1	2	HRG/HMGB1	0
GO:0003416	endochondral bone growth	2/123	29/18070	10.1318	0.01655	0.37959	0.639773	2	COMP/ECM1	2	ECM1/COMP	0
GO:0010758	regulation of macrophage chemotaxis	2/123	29/18070	10.1318	0.01655	0.37959	0.639773	2	MAPK3/MST1	2	MAPK3/MST1	0
GO:0022011	myelination in peripheral nervous system	2/123	29/18070	10.1318	0.01655	0.37959	0.639773	2	SOD1/ITGB4	2	SOD1/ITGB4	0
GO:0032292	peripheral nervous system axon ensheathment	2/123	29/18070	10.1318	0.01655	0.37959	0.639773	2	SOD1/ITGB4	2	SOD1/ITGB4	0
GO:0046037	GMP metabolic process	2/123	29/18070	10.1318	0.01655	0.37959	0.639773	2	IMPDH2/GUK1	1	GUK1	1	IMPDH2
GO:0060512	prostate gland morphogenesis	2/123	29/18070	10.1318	0.01655	0.37959	0.639773	2	MMP2/SFRP1	1	SFRP1	1	MMP2
GO:0044283	small molecule biosynthetic process	11/123	775/18070	2.08518	0.0167	0.381269	0.641849	11	IMPDH2/GUK1/CNP/APOA1/MST1/SOD1/APOC1/PARK7/TECR/APOA4/SLC25A11	10	SLC25A11/APOA1/APOA4/SOD1/PARK7/TECR/GUK1/APOC1/MST1/CNP	1	IMPDH2
GO:0015914	phospholipid transport	3/123	79/18070	5.57888	0.01672	0.381269	0.642125	3	APOA1/APOC1/APOA4	3	APOA1/APOA4/APOC1	0
GO:0030500	regulation of bone mineralization	3/123	79/18070	5.57888	0.01672	0.381269	0.642125	3	COMP/SMAD3/ECM1	3	ECM1/SMAD3/COMP	0
GO:0048678	response to axon injury	3/123	79/18070	5.57888	0.01672	0.381269	0.642125	3	MMP2/SOD1/APOA4	2	APOA4/SOD1	1	MMP2
GO:0055065	metal ion homeostasis	10/123	674/18070	2.17968	0.0168	0.38254	0.643221	10	AP3B1/F2/PICALM/SMAD3/SOD1/KNG1/HMGB1/CALM1/GNA13/CCDC47	8	KNG1/GNA13/PICALM/SOD1/F2/SMAD3/HMGB1/AP3B1	2	CALM1/CCDC47
GO:0010817	regulation of hormone levels	9/123	576/18070	2.29548	0.01696	0.385626	0.645393	9	PTPN11/CTSZ/F2/FGB/APOA1/PARK7/FGA/AKR1C1/SFRP1	9	APOA1/FGB/AKR1C1/FGA/PARK7/F2/CTSZ/SFRP1/PTPN11	0
GO:0042594	response to starvation	5/123	219/18070	3.35412	0.01705	0.387114	0.646603	5	MAPK3/EIF2S1/ATG7/EIF2AK2/SFRP1	2	MAPK3/SFRP1	3	EIF2AK2/ATG7/EIF2S1
GO:0043086	negative regulation of catalytic activity	7/123	389/18070	2.64363	0.01715	0.388824	0.647938	7	PICALM/APOC1/PARK7/DNAJA1/MVP/ECM1/PHPT1	7	ECM1/MVP/PICALM/PHPT1/PARK7/APOC1/DNAJA1	0
GO:0046128	purine ribonucleoside metabolic process	3/123	80/18070	5.50915	0.01729	0.39099	0.649791	3	IMPDH2/GUK1/AHCYL1	1	GUK1	2	AHCYL1/IMPDH2
GO:0040017	positive regulation of locomotion	9/123	578/18070	2.28753	0.01731	0.39099	0.650054	9	CDC42/MAPK3/SMAD3/MMP2/PLG/HMGB1/ARF6/C1QBP/PHPT1	7	PLG/C1QBP/PHPT1/SMAD3/HMGB1/MAPK3/CDC42	2	MMP2/ARF6
GO:0034341	response to interferon-gamma	4/123	145/18070	4.05271	0.01732	0.39099	0.650185	4	GSN/CDC42/MST1/CALM1	3	GSN/CDC42/MST1	1	CALM1
GO:0002449	lymphocyte mediated immunity	7/123	390/18070	2.63686	0.01737	0.391558	0.650841	7	IGHV1-69D/IGHV5-51/C8G/HMGB1/LAMP1/IGHV1-2/C1QBP	5	C8G/C1QBP/IGHV5-51/HMGB1/IGHV1-69D	2	IGHV1-2/LAMP1
GO:0051186	cofactor metabolic process	9/123	579/18070	2.28358	0.01748	0.393475	0.652274	9	BTD/SOD1/PARK7/TECR/AKR7A2/AHCYL1/APOA4/GLO1/AKR1C1	8	AKR7A2/APOA4/GLO1/SOD1/AKR1C1/PARK7/TECR/BTD	1	AHCYL1
GO:0031323	regulation of cellular metabolic process	53/123	6075/18070	1.28169	0.01764	0.394148	0.654338	53	CPB2/DDX1/GSN/AP3B1/PTPN11/CDC42/DNAJB1/CTSZ/UBE2L3/MAPK3/CYCS/SERPINF2/F2/FGB/SKP1/PICALM/VPS29/APOA1/AIMP2/EIF2S1/MST1/COMP/SMAD3/SOD1/APOC1/PARK7/AHCYL1/ATG7/KNG1/FGA/HRG/APOA4/H1-0/DCN/HMGB1/CALM1/SLC25A4/EIF2AK2/YWHAQ/DNAJA1/ASIP/FNTA/GLO1/AKR1C1/C1QBP/MVP/ECM1/ZC3HAV1/SFRP1/RCN3/SPON1/CYTL1/LAMTOR3	40	KNG1/ECM1/HRG/APOA1/C1QBP/GSN/RCN3/FGB/APOA4/MVP/PICALM/YWHAQ/GLO1/CYTL1/SOD1/AKR1C1/FGA/CPB2/PARK7/DDX1/SERPINF2/LAMTOR3/F2/SLC25A4/SMAD3/HMGB1/UBE2L3/MAPK3/APOC1/COMP/SKP1/CTSZ/CDC42/MST1/SFRP1/CYCS/DNAJA1/VPS29/AP3B1/PTPN11	13	SPON1/DCN/CALM1/AHCYL1/ZC3HAV1/EIF2AK2/ATG7/ASIP/H1-0/EIF2S1/FNTA/DNAJB1/AIMP2
GO:0010954	positive regulation of protein processing	2/123	30/18070	9.79404	0.01765	0.394148	0.654466	2	GSN/SPON1	1	GSN	1	SPON1
GO:0090322	regulation of superoxide metabolic process	2/123	30/18070	9.79404	0.01765	0.394148	0.654466	2	SOD1/PARK7	2	SOD1/PARK7	0
GO:1904376	negative regulation of protein localization to cell periphery	2/123	30/18070	9.79404	0.01765	0.394148	0.654466	2	PICALM/LYPLA1	2	LYPLA1/PICALM	0
GO:0051272	positive regulation of cellular component movement	9/123	580/18070	2.27965	0.01766	0.394148	0.654594	9	CDC42/MAPK3/SMAD3/MMP2/PLG/HMGB1/ARF6/C1QBP/PHPT1	7	PLG/C1QBP/PHPT1/SMAD3/HMGB1/MAPK3/CDC42	2	MMP2/ARF6
GO:0022407	regulation of cell-cell adhesion	8/123	484/18070	2.42827	0.0177	0.394148	0.655105	8	AP3B1/PTPN11/SERPINF2/FGB/APOA1/PLG/FGA/HMGB1	8	APOA1/PLG/FGB/FGA/SERPINF2/HMGB1/AP3B1/PTPN11	0
GO:0006119	oxidative phosphorylation	4/123	146/18070	4.02495	0.01771	0.394148	0.655233	4	CYCS/PARK7/NDUFS3/UQCRFS1P1	4	PARK7/CYCS/NDUFS3/UQCRFS1P1	0
GO:0051592	response to calcium ion	4/123	146/18070	4.02495	0.01771	0.394148	0.655233	4	FGB/AHCYL1/FGA/CALM1	2	FGB/FGA	2	CALM1/AHCYL1
GO:0071363	cellular response to growth factor stimulus	10/123	680/18070	2.16045	0.01776	0.394703	0.655869	10	PTPN11/MAPK3/APOA1/COMP/SMAD3/HRG/DCN/FNTA/ARF6/SFRP1	7	HRG/APOA1/SMAD3/MAPK3/COMP/SFRP1/PTPN11	3	DCN/ARF6/FNTA
GO:0030279	negative regulation of ossification	3/123	81/18070	5.44113	0.01787	0.396252	0.657262	3	SMAD3/ECM1/SFRP1	3	ECM1/SMAD3/SFRP1	0
GO:0031347	regulation of defense response	11/123	783/18070	2.06388	0.01788	0.396252	0.657388	11	AP3B1/PTPN11/MAPK3/F2/APOA1/SMAD3/SOD1/PARK7/HMGB1/LAMP1/C1QBP	10	APOA1/C1QBP/SOD1/PARK7/F2/SMAD3/HMGB1/MAPK3/AP3B1/PTPN11	1	LAMP1
GO:0043542	endothelial cell migration	5/123	222/18070	3.3088	0.01797	0.397687	0.658518	5	APOA1/PLG/HRG/DCN/HMGB1	4	HRG/APOA1/PLG/HMGB1	1	DCN
GO:0070372	regulation of ERK1 and ERK2 cascade	6/123	305/18070	2.89004	0.01809	0.399663	0.660013	6	PTPN11/MAPK3/SERPINF2/FGB/FGA/HMGB1	6	FGB/FGA/SERPINF2/HMGB1/MAPK3/PTPN11	0
GO:0050714	positive regulation of protein secretion	4/123	147/18070	3.99757	0.01811	0.399663	0.660261	4	F2/FGB/FGA/ARF6	3	FGB/FGA/F2	1	ARF6
GO:0016239	positive regulation of macroautophagy	3/123	82/18070	5.37478	0.01846	0.405723	0.664541	3	MAPK3/DCN/SLC25A4	2	SLC25A4/MAPK3	1	DCN
GO:0002250	adaptive immune response	11/123	787/18070	2.05339	0.0185	0.405723	0.665024	11	IGKV1D-13/IGHV1-69D/IGHV5-51/IGKV1-12/C8G/FGB/IGLV1-40/FGA/HMGB1/IGHV1-2/C1QBP	9	C8G/C1QBP/FGB/IGHV5-51/IGKV1D-13/IGKV1-12/FGA/HMGB1/IGHV1-69D	2	IGHV1-2/IGLV1-40
GO:0046887	positive regulation of hormone secretion	4/123	148/18070	3.97056	0.01852	0.405723	0.665264	4	PTPN11/F2/FGB/FGA	4	FGB/FGA/F2/PTPN11	0
GO:0045907	positive regulation of vasoconstriction	2/123	31/18070	9.4781	0.01879	0.405723	0.66848	2	FGB/FGA	2	FGB/FGA	0
GO:0060765	regulation of androgen receptor signaling pathway	2/123	31/18070	9.4781	0.01879	0.405723	0.66848	2	PARK7/SFRP1	2	PARK7/SFRP1	0
GO:0050921	positive regulation of chemotaxis	4/123	149/18070	3.94391	0.01894	0.405723	0.670239	4	MAPK3/SMAD3/HMGB1/C1QBP	4	C1QBP/SMAD3/HMGB1/MAPK3	0
GO:0017144	drug metabolic process	11/123	790/18070	2.04559	0.01897	0.405723	0.670589	11	BTD/CYCS/SMAD3/SOD1/PARK7/AKR7A2/AHCYL1/NDUFS3/APOA4/UQCRFS1P1/AKR1C1	10	AKR7A2/APOA4/SOD1/AKR1C1/PARK7/SMAD3/BTD/CYCS/NDUFS3/UQCRFS1P1	1	AHCYL1
GO:0036465	synaptic vesicle recycling	3/123	83/18070	5.31002	0.01906	0.405723	0.671634	3	AP2B1/PICALM/ARF6	2	AP2B1/PICALM	1	ARF6
GO:0045921	positive regulation of exocytosis	3/123	83/18070	5.31002	0.01906	0.405723	0.671634	3	FGB/FGA/LAMP1	2	FGB/FGA	1	LAMP1
GO:0006914	autophagy	9/123	588/18070	2.24863	0.01912	0.405723	0.672327	9	MAPK3/VPS29/ITGB4/PARK7/ATG7/DCN/HMGB1/CALM1/SLC25A4	6	PARK7/ITGB4/SLC25A4/HMGB1/MAPK3/VPS29	3	DCN/CALM1/ATG7
GO:0061919	process utilizing autophagic mechanism	9/123	588/18070	2.24863	0.01912	0.405723	0.672327	9	MAPK3/VPS29/ITGB4/PARK7/ATG7/DCN/HMGB1/CALM1/SLC25A4	6	PARK7/ITGB4/SLC25A4/HMGB1/MAPK3/VPS29	3	DCN/CALM1/ATG7
GO:0051222	positive regulation of protein transport	6/123	309/18070	2.85263	0.01915	0.405723	0.672672	6	UBE2L3/F2/FGB/SMAD3/FGA/ARF6	5	FGB/FGA/F2/SMAD3/UBE2L3	1	ARF6
GO:0006631	fatty acid metabolic process	7/123	398/18070	2.58385	0.01919	0.405723	0.673131	7	APOC1/TECR/LYPLA1/APOA4/EPHX1/ECHS1/AKR1C1	7	APOA4/LYPLA1/AKR1C1/EPHX1/TECR/ECHS1/APOC1	0
GO:0016064	immunoglobulin mediated immune response	5/123	226/18070	3.25023	0.01926	0.405723	0.673932	5	IGHV1-69D/IGHV5-51/C8G/IGHV1-2/C1QBP	4	C8G/C1QBP/IGHV5-51/IGHV1-69D	1	IGHV1-2
GO:0097191	extrinsic apoptotic signaling pathway	5/123	226/18070	3.25023	0.01926	0.405723	0.673932	5	FGB/SMAD3/PARK7/FGA/SFRP1	5	FGB/FGA/PARK7/SMAD3/SFRP1	0
GO:0016125	sterol metabolic process	4/123	150/18070	3.91762	0.01935	0.405723	0.674955	4	APOA1/SOD1/APOC1/APOA4	4	APOA1/APOA4/SOD1/APOC1	0
GO:0010632	regulation of epithelial cell migration	5/123	227/18070	3.23592	0.01959	0.405723	0.677654	5	PLG/HRG/DCN/HMGB1/ARF6	3	HRG/PLG/HMGB1	2	DCN/ARF6
GO:0042278	purine nucleoside metabolic process	3/123	84/18070	5.24681	0.01967	0.405723	0.678543	3	IMPDH2/GUK1/AHCYL1	1	GUK1	2	AHCYL1/IMPDH2
GO:0048708	astrocyte differentiation	3/123	84/18070	5.24681	0.01967	0.405723	0.678543	3	PTPN11/MAPK3/F2	3	F2/MAPK3/PTPN11	0
GO:0034330	cell junction organization	6/123	311/18070	2.83429	0.0197	0.405723	0.678876	6	CDC42/SMAD3/ITGB4/HRG/ARF6/SFRP1	5	HRG/ITGB4/SMAD3/CDC42/SFRP1	1	ARF6
GO:0010646	regulation of cell communication	33/123	3421/18070	1.41714	0.01975	0.405723	0.679428	33	DDX1/GSN/PTPN11/CDC42/CLSTN1/MAPK3/SERPINF2/F2/FGB/APOA1/MST1/SMAD3/SOD1/PARK7/NDUFS3/FGA/HRG/DCN/HMGB1/CALM1/SLC25A4/EIF2AK2/DNAJA1/ARF6/C1QBP/GNA13/MVP/ECM1/SFRP1/RCN3/PHPT1/MYOF/LAMTOR3	29	ECM1/HRG/APOA1/C1QBP/GSN/RCN3/FGB/GNA13/MVP/PHPT1/SOD1/FGA/PARK7/DDX1/SERPINF2/LAMTOR3/F2/SLC25A4/SMAD3/HMGB1/MAPK3/CLSTN1/MYOF/CDC42/MST1/SFRP1/DNAJA1/NDUFS3/PTPN11	4	DCN/CALM1/EIF2AK2/ARF6
GO:0002685	regulation of leukocyte migration	5/123	228/18070	3.22172	0.01992	0.405723	0.681292	5	MAPK3/MST1/HMGB1/C1QBP/ECM1	5	ECM1/C1QBP/HMGB1/MAPK3/MST1	0
GO:0048468	cell development	24/123	2290/18070	1.53967	0.01995	0.405723	0.681619	24	PTPN11/CDC42/MAPK3/F2/CNP/FGB/PICALM/APOA1/COMP/SMAD3/MMP2/SOD1/ITGB4/FGA/APOA4/HMGB1/B4GALT1/CSRP1/ARL3/ARF6/H3-3A/C1QBP/ECM1/SFRP1	22	ECM1/APOA1/C1QBP/FGB/APOA4/PICALM/SOD1/FGA/ITGB4/F2/SMAD3/HMGB1/CSRP1/MAPK3/ARL3/COMP/CDC42/H3-3A/SFRP1/CNP/PTPN11/B4GALT1	2	MMP2/ARF6
GO:0014044	Schwann cell development	2/123	32/18070	9.18191	0.01995	0.405723	0.681619	2	SOD1/ITGB4	2	SOD1/ITGB4	0
GO:0030878	thyroid gland development	2/123	32/18070	9.18191	0.01995	0.405723	0.681619	2	MAPK3/SMAD3	2	SMAD3/MAPK3	0
GO:0060325	face morphogenesis	2/123	32/18070	9.18191	0.01995	0.405723	0.681619	2	PTPN11/MMP2	1	PTPN11	1	MMP2
GO:0098868	bone growth	2/123	32/18070	9.18191	0.01995	0.405723	0.681619	2	COMP/ECM1	2	ECM1/COMP	0
GO:1903319	positive regulation of protein maturation	2/123	32/18070	9.18191	0.01995	0.405723	0.681619	2	GSN/SPON1	1	GSN	1	SPON1
GO:0016049	cell growth	8/123	496/18070	2.36953	0.02017	0.405723	0.683994	8	CDC42/CLSTN1/F2/SMAD3/NDUFS3/HRG/H3-3A/SFRP1	8	HRG/F2/SMAD3/CLSTN1/CDC42/H3-3A/SFRP1/NDUFS3	0
GO:0019752	carboxylic acid metabolic process	13/123	1011/18070	1.88906	0.02019	0.405723	0.684208	13	BTD/HIBCH/NIT2/APOC1/PARK7/TECR/AHCYL1/LYPLA1/APOA4/EPHX1/BCKDHB/ECHS1/AKR1C1	11	APOA4/LYPLA1/AKR1C1/EPHX1/PARK7/NIT2/TECR/BTD/ECHS1/BCKDHB/APOC1	2	HIBCH/AHCYL1
GO:0019724	B cell mediated immunity	5/123	229/18070	3.20765	0.02026	0.405723	0.684956	5	IGHV1-69D/IGHV5-51/C8G/IGHV1-2/C1QBP	4	C8G/C1QBP/IGHV5-51/IGHV1-69D	1	IGHV1-2
GO:0007045	cell-substrate adherens junction assembly	3/123	85/18070	5.18508	0.02029	0.405723	0.685275	3	SMAD3/HRG/SFRP1	3	HRG/SMAD3/SFRP1	0
GO:0048041	focal adhesion assembly	3/123	85/18070	5.18508	0.02029	0.405723	0.685275	3	SMAD3/HRG/SFRP1	3	HRG/SMAD3/SFRP1	0
GO:0098876	vesicle-mediated transport to the plasma membrane	3/123	85/18070	5.18508	0.02029	0.405723	0.685275	3	CLSTN1/LYPLA1/ARL3	3	LYPLA1/CLSTN1/ARL3	0
GO:0006520	cellular amino acid metabolic process	6/123	314/18070	2.80721	0.02054	0.410201	0.68791	6	HIBCH/NIT2/PARK7/AHCYL1/BCKDHB/ECHS1	4	PARK7/NIT2/ECHS1/BCKDHB	2	HIBCH/AHCYL1
GO:0098657	import into cell	12/123	907/18070	1.94369	0.02078	0.414469	0.690398	12	AP2B1/GSN/CDC42/MAPK3/PICALM/APOA1/SOD1/APOC1/PARK7/HMGB1/CFP/ARF6	11	APOA1/GSN/AP2B1/PICALM/CFP/SOD1/PARK7/HMGB1/MAPK3/APOC1/CDC42	1	ARF6
GO:1901565	organonitrogen compound catabolic process	16/123	1350/18070	1.74116	0.02084	0.41514	0.691014	16	CPB2/CTSZ/UBE2L3/HIBCH/SKP1/SMAD3/MMP2/APOC1/PARK7/LYPLA1/ATG7/BCKDHB/ECHS1/HM13/CCDC47/RCN3	11	RCN3/LYPLA1/CPB2/PARK7/SMAD3/UBE2L3/ECHS1/BCKDHB/APOC1/SKP1/CTSZ	5	MMP2/HIBCH/HM13/ATG7/CCDC47
GO:0007264	small GTPase mediated signal transduction	8/123	500/18070	2.35057	0.02105	0.416576	0.693151	8	CDC42/APOA1/PARK7/YWHAQ/ARL3/ARF6/NUCB2/GNA13	7	NUCB2/APOA1/GNA13/YWHAQ/PARK7/ARL3/CDC42	1	ARF6
GO:0009896	positive regulation of catabolic process	8/123	500/18070	2.35057	0.02105	0.416576	0.693151	8	MAPK3/PARK7/ATG7/APOA4/DCN/HMGB1/SLC25A4/ZC3HAV1	5	APOA4/PARK7/SLC25A4/HMGB1/MAPK3	3	DCN/ZC3HAV1/ATG7
GO:0002063	chondrocyte development	2/123	33/18070	8.90367	0.02115	0.416576	0.694158	2	COMP/ECM1	2	ECM1/COMP	0
GO:0032965	regulation of collagen biosynthetic process	2/123	33/18070	8.90367	0.02115	0.416576	0.694158	2	SERPINF2/F2	2	SERPINF2/F2	0
GO:0042451	purine nucleoside biosynthetic process	2/123	33/18070	8.90367	0.02115	0.416576	0.694158	2	IMPDH2/GUK1	1	GUK1	1	IMPDH2
GO:0046129	purine ribonucleoside biosynthetic process	2/123	33/18070	8.90367	0.02115	0.416576	0.694158	2	IMPDH2/GUK1	1	GUK1	1	IMPDH2
GO:0085029	extracellular matrix assembly	2/123	33/18070	8.90367	0.02115	0.416576	0.694158	2	SMAD3/MFAP4	2	MFAP4/SMAD3	0
GO:0090075	relaxation of muscle	2/123	33/18070	8.90367	0.02115	0.416576	0.694158	2	GSN/SOD1	2	GSN/SOD1	0
GO:2000352	negative regulation of endothelial cell apoptotic process	2/123	33/18070	8.90367	0.02115	0.416576	0.694158	2	FGB/FGA	2	FGB/FGA	0
GO:0072657	protein localization to membrane	9/123	600/18070	2.20366	0.02147	0.422351	0.697337	9	GSN/AP3B1/CLSTN1/PICALM/LYPLA1/ARL3/FNTA/ARF6/CCDC47	6	GSN/LYPLA1/PICALM/CLSTN1/ARL3/AP3B1	3	CCDC47/ARF6/FNTA
GO:2001236	regulation of extrinsic apoptotic signaling pathway	4/123	155/18070	3.79124	0.02154	0.422538	0.698023	4	FGB/PARK7/FGA/SFRP1	4	FGB/FGA/PARK7/SFRP1	0
GO:0042632	cholesterol homeostasis	3/123	87/18070	5.06588	0.02156	0.422538	0.698219	3	APOA1/APOA4/AKR1C1	3	APOA1/APOA4/AKR1C1	0
GO:0051101	regulation of DNA binding	3/123	87/18070	5.06588	0.02156	0.422538	0.698219	3	PARK7/H1-0/HMGB1	2	PARK7/HMGB1	1	H1-0
GO:0031333	negative regulation of protein complex assembly	4/123	156/18070	3.76694	0.02199	0.429896	0.702364	4	GSN/CDC42/PARK7/HMGB1	4	GSN/PARK7/HMGB1/CDC42	0
GO:0035264	multicellular organism growth	4/123	156/18070	3.76694	0.02199	0.429896	0.702364	4	PTPN11/COMP/SOD1/H3-3A	4	SOD1/COMP/H3-3A/PTPN11	0
GO:0022411	cellular component disassembly	8/123	505/18070	2.3273	0.02218	0.433073	0.704159	8	GSN/MMP2/PARK7/ATG7/PLG/CALM1/SLC25A4/ARF6	4	PLG/GSN/PARK7/SLC25A4	4	MMP2/CALM1/ATG7/ARF6
GO:0055092	sterol homeostasis	3/123	88/18070	5.00831	0.02221	0.433122	0.704441	3	APOA1/APOA4/AKR1C1	3	APOA1/APOA4/AKR1C1	0
GO:0060326	cell chemotaxis	6/123	320/18070	2.75457	0.0223	0.43434	0.705282	6	MAPK3/MST1/MMP2/HRG/HMGB1/C1QBP	5	HRG/C1QBP/HMGB1/MAPK3/MST1	1	MMP2
GO:0043412	macromolecule modification	32/123	3324/18070	1.4143	0.02243	0.436333	0.706489	32	AP3B1/PTPN11/CDC42/UBE2L3/MAPK3/SERPINF2/F2/FGB/SKP1/APOA1/AIMP2/MST1/SMAD3/SNRPD3/SOD1/PARK7/LYPLA1/ATG7/FGA/HRG/HMGB1/CALM1/B4GALT1/EIF2AK2/DNAJA1/FNTA/MVP/ZC3HAV1/SFRP1/GALNT6/PHPT1/LAMTOR3	25	HRG/APOA1/FGB/MVP/LYPLA1/PHPT1/SOD1/FGA/PARK7/SERPINF2/LAMTOR3/F2/SMAD3/HMGB1/UBE2L3/MAPK3/SKP1/CDC42/MST1/SFRP1/DNAJA1/GALNT6/AP3B1/PTPN11/B4GALT1	7	CALM1/ZC3HAV1/EIF2AK2/ATG7/SNRPD3/FNTA/AIMP2
GO:1901701	cellular response to oxygen-containing compound	14/123	1137/18070	1.80893	0.02255	0.438126	0.707594	14	CPB2/PTPN11/MAPK3/MMP2/SOD1/PARK7/AHCYL1/APOA4/SOD3/HMGB1/AKR1C1/SFRP1/ADPRS/LAMTOR3	12	SOD3/APOA4/SOD1/AKR1C1/CPB2/PARK7/LAMTOR3/HMGB1/MAPK3/SFRP1/PTPN11/ADPRS	2	MMP2/AHCYL1
GO:0022409	positive regulation of cell-cell adhesion	6/123	321/18070	2.74599	0.0226	0.438557	0.708052	6	AP3B1/PTPN11/SERPINF2/FGB/FGA/HMGB1	6	FGB/FGA/SERPINF2/HMGB1/AP3B1/PTPN11	0
GO:0023051	regulation of signaling	33/123	3457/18070	1.40239	0.02276	0.440196	0.709508	33	DDX1/GSN/PTPN11/CDC42/CLSTN1/MAPK3/SERPINF2/F2/FGB/APOA1/MST1/SMAD3/SOD1/PARK7/NDUFS3/FGA/HRG/DCN/HMGB1/CALM1/SLC25A4/EIF2AK2/DNAJA1/ARF6/C1QBP/GNA13/MVP/ECM1/SFRP1/RCN3/PHPT1/MYOF/LAMTOR3	29	ECM1/HRG/APOA1/C1QBP/GSN/RCN3/FGB/GNA13/MVP/PHPT1/SOD1/FGA/PARK7/DDX1/SERPINF2/LAMTOR3/F2/SLC25A4/SMAD3/HMGB1/MAPK3/CLSTN1/MYOF/CDC42/MST1/SFRP1/DNAJA1/NDUFS3/PTPN11	4	DCN/CALM1/EIF2AK2/ARF6
GO:0010466	negative regulation of peptidase activity	3/123	89/18070	4.95204	0.02288	0.440196	0.710591	3	PICALM/PARK7/ECM1	3	ECM1/PICALM/PARK7	0
GO:0031640	killing of cells of other organism	3/123	89/18070	4.95204	0.02288	0.440196	0.710591	3	C8G/F2/HRG	3	HRG/C8G/F2	0
GO:0044364	disruption of cells of other organism	3/123	89/18070	4.95204	0.02288	0.440196	0.710591	3	C8G/F2/HRG	3	HRG/C8G/F2	0
GO:0045185	maintenance of protein location	3/123	89/18070	4.95204	0.02288	0.440196	0.710591	3	GSN/SKP1/PARK7	3	GSN/PARK7/SKP1	0
GO:0050886	endocrine process	3/123	89/18070	4.95204	0.02288	0.440196	0.710591	3	PTPN11/CTSZ/SERPINF2	3	SERPINF2/CTSZ/PTPN11	0
GO:0072384	organelle transport along microtubule	3/123	89/18070	4.95204	0.02288	0.440196	0.710591	3	AP3B1/CDC42/LAMP1	2	CDC42/AP3B1	1	LAMP1
GO:0045807	positive regulation of endocytosis	4/123	158/18070	3.71925	0.02292	0.440427	0.71095	4	CDC42/APOA1/SOD1/CFP	4	APOA1/CFP/SOD1/CDC42	0
GO:0070848	response to growth factor	10/123	710/18070	2.06916	0.02316	0.444497	0.713086	10	PTPN11/MAPK3/APOA1/COMP/SMAD3/HRG/DCN/FNTA/ARF6/SFRP1	7	HRG/APOA1/SMAD3/MAPK3/COMP/SFRP1/PTPN11	3	DCN/ARF6/FNTA
GO:0046879	hormone secretion	6/123	323/18070	2.72899	0.02321	0.444915	0.713527	6	PTPN11/F2/FGB/PARK7/FGA/SFRP1	6	FGB/FGA/PARK7/F2/SFRP1/PTPN11	0
GO:0008202	steroid metabolic process	6/123	324/18070	2.72057	0.02352	0.44787	0.716231	6	GC/APOA1/SOD1/APOC1/APOA4/AKR1C1	6	APOA1/APOA4/SOD1/AKR1C1/GC/APOC1	0
GO:0051651	maintenance of location in cell	3/123	90/18070	4.89702	0.02355	0.44787	0.71649	3	GSN/SKP1/PARK7	3	GSN/PARK7/SKP1	0
GO:0097581	lamellipodium organization	3/123	90/18070	4.89702	0.02355	0.44787	0.71649	3	CDC42/HRG/PHPT1	3	HRG/PHPT1/CDC42	0
GO:0072503	cellular divalent inorganic cation homeostasis	8/123	511/18070	2.29997	0.0236	0.44787	0.716921	8	AP3B1/F2/SMAD3/KNG1/HMGB1/CALM1/GNA13/CCDC47	6	KNG1/GNA13/F2/SMAD3/HMGB1/AP3B1	2	CALM1/CCDC47
GO:0035459	cargo loading into vesicle	2/123	35/18070	8.39489	0.02362	0.44787	0.717093	2	AP3B1/PICALM	2	PICALM/AP3B1	0
GO:0043537	negative regulation of blood vessel endothelial cell migration	2/123	35/18070	8.39489	0.02362	0.44787	0.717093	2	HRG/HMGB1	2	HRG/HMGB1	0
GO:0090181	regulation of cholesterol metabolic process	2/123	35/18070	8.39489	0.02362	0.44787	0.717093	2	APOA1/SOD1	2	APOA1/SOD1	0
GO:1901661	quinone metabolic process	2/123	35/18070	8.39489	0.02362	0.44787	0.717093	2	AKR7A2/AKR1C1	2	AKR7A2/AKR1C1	0
GO:1904037	positive regulation of epithelial cell apoptotic process	2/123	35/18070	8.39489	0.02362	0.44787	0.717093	2	GSN/EIF2S1	1	GSN	1	EIF2S1
GO:0030595	leukocyte chemotaxis	5/123	239/18070	3.07344	0.02384	0.450794	0.71897	5	MAPK3/MST1/MMP2/HMGB1/C1QBP	4	C1QBP/HMGB1/MAPK3/MST1	1	MMP2
GO:0030307	positive regulation of cell growth	4/123	160/18070	3.67276	0.02386	0.450794	0.719139	4	CDC42/F2/H3-3A/SFRP1	4	F2/CDC42/H3-3A/SFRP1	0
GO:0035265	organ growth	4/123	160/18070	3.67276	0.02386	0.450794	0.719139	4	PTPN11/COMP/SOD1/ECM1	4	ECM1/SOD1/COMP/PTPN11	0
GO:0034644	cellular response to UV	3/123	91/18070	4.84321	0.02423	0.456689	0.722237	3	EIF2S1/MMP2/MFAP4	1	MFAP4	2	MMP2/EIF2S1
GO:0043535	regulation of blood vessel endothelial cell migration	3/123	91/18070	4.84321	0.02423	0.456689	0.722237	3	PLG/HRG/HMGB1	3	HRG/PLG/HMGB1	0
GO:0001935	endothelial cell proliferation	4/123	161/18070	3.64995	0.02435	0.457856	0.723227	4	APOA1/HMGB1/COL8A2/ECM1	3	ECM1/APOA1/HMGB1	1	COL8A2
GO:0002181	cytoplasmic translation	4/123	161/18070	3.64995	0.02435	0.457856	0.723227	4	RPS3A/RPL22/RPS16/RPS28	3	RPS3A/RPS28/RPS16	1	RPL22
GO:0040008	regulation of growth	9/123	615/18070	2.14991	0.02469	0.463695	0.725994	9	CDC42/CLSTN1/F2/SMAD3/SOD1/NDUFS3/HRG/H3-3A/SFRP1	9	HRG/SOD1/F2/SMAD3/CLSTN1/CDC42/H3-3A/SFRP1/NDUFS3	0
GO:0055088	lipid homeostasis	4/123	162/18070	3.62742	0.02484	0.464319	0.727197	4	APOA1/APOA4/AKR1C1/RCN3	4	APOA1/RCN3/APOA4/AKR1C1	0
GO:0032768	regulation of monooxygenase activity	2/123	36/18070	8.1617	0.0249	0.464319	0.727675	2	PARK7/POR	2	PARK7/POR	0
GO:0044058	regulation of digestive system process	2/123	36/18070	8.1617	0.0249	0.464319	0.727675	2	APOA1/APOA4	2	APOA1/APOA4	0
GO:0060218	hematopoietic stem cell differentiation	2/123	36/18070	8.1617	0.0249	0.464319	0.727675	2	EIF2AK2/SFRP1	1	SFRP1	1	EIF2AK2
GO:0090162	establishment of epithelial cell polarity	2/123	36/18070	8.1617	0.0249	0.464319	0.727675	2	CDC42/ARF6	1	CDC42	1	ARF6
GO:1902003	regulation of amyloid-beta formation	2/123	36/18070	8.1617	0.0249	0.464319	0.727675	2	PICALM/SPON1	1	PICALM	1	SPON1
GO:1904951	positive regulation of establishment of protein localization	6/123	329/18070	2.67922	0.02512	0.467677	0.729415	6	UBE2L3/F2/FGB/SMAD3/FGA/ARF6	5	FGB/FGA/F2/SMAD3/UBE2L3	1	ARF6
GO:1903320	regulation of protein modification by small protein conjugation or removal	5/123	243/18070	3.02285	0.02537	0.467677	0.731365	5	UBE2L3/SKP1/AIMP2/PARK7/DNAJA1	4	PARK7/UBE2L3/SKP1/DNAJA1	1	AIMP2
GO:0030036	actin cytoskeleton organization	10/123	721/18070	2.03759	0.02541	0.467677	0.731674	10	GSN/CDC42/SERPINF2/APOA1/SMAD3/HRG/CSRP1/ARF6/SFRP1/PHPT1	9	HRG/APOA1/GSN/PHPT1/SERPINF2/SMAD3/CSRP1/CDC42/SFRP1	1	ARF6
GO:0033365	protein localization to organelle	12/123	935/18070	1.88548	0.02559	0.467677	0.733058	12	DDX1/AP3B1/UBE2L3/F2/SKP1/SMAD3/PARK7/LAMP1/DNAJA1/ARL3/ARF6/CCDC47	9	PARK7/DDX1/F2/SMAD3/UBE2L3/ARL3/SKP1/DNAJA1/AP3B1	3	LAMP1/CCDC47/ARF6
GO:0006869	lipid transport	7/123	423/18070	2.43114	0.0257	0.467677	0.733896	7	PTPN11/APOA1/APOC1/LYPLA1/APOA4/SLC25A11/AKR1C1	7	SLC25A11/APOA1/APOA4/LYPLA1/AKR1C1/APOC1/PTPN11	0
GO:0009144	purine nucleoside triphosphate metabolic process	6/123	331/18070	2.66303	0.02578	0.467677	0.734503	6	IMPDH2/GUK1/CYCS/PARK7/NDUFS3/UQCRFS1P1	5	PARK7/GUK1/CYCS/NDUFS3/UQCRFS1P1	1	IMPDH2
GO:2001235	positive regulation of apoptotic signaling pathway	4/123	164/18070	3.58318	0.02583	0.467677	0.734881	4	GSN/SOD1/PARK7/SFRP1	4	GSN/SOD1/PARK7/SFRP1	0
GO:0015711	organic anion transport	8/123	520/18070	2.26016	0.02584	0.467677	0.734956	8	APOA1/APOC1/PRAF2/LYPLA1/APOA4/SLC25A4/SLC25A11/AKR1C1	8	SLC25A11/APOA1/PRAF2/APOA4/LYPLA1/AKR1C1/SLC25A4/APOC1	0
GO:0070482	response to oxygen levels	6/123	332/18070	2.65501	0.02611	0.467677	0.736976	6	MST1/SMAD3/MMP2/ATG7/SOD3/SFRP1	4	SOD3/SMAD3/MST1/SFRP1	2	MMP2/ATG7
GO:1905476	negative regulation of protein localization to membrane	2/123	37/18070	7.94111	0.02621	0.467677	0.737716	2	PICALM/LYPLA1	2	LYPLA1/PICALM	0
GO:1905952	regulation of lipid localization	4/123	165/18070	3.56147	0.02634	0.467677	0.738672	4	PTPN11/APOA1/APOC1/APOA4	4	APOA1/APOA4/APOC1/PTPN11	0
GO:1900182	positive regulation of protein localization to nucleus	3/123	94/18070	4.68864	0.02635	0.467677	0.738746	3	F2/SMAD3/PARK7	3	PARK7/F2/SMAD3	0
GO:0048545	response to steroid hormone	6/123	333/18070	2.64704	0.02645	0.467677	0.739476	6	UBE2L3/PARK7/BCKDHB/DNAJA1/AGL/SFRP1	5	PARK7/UBE2L3/BCKDHB/SFRP1/DNAJA1	1	AGL
GO:0010594	regulation of endothelial cell migration	4/123	166/18070	3.54001	0.02685	0.467677	0.742357	4	PLG/HRG/DCN/HMGB1	3	HRG/PLG/HMGB1	1	DCN
GO:0032989	cellular component morphogenesis	14/123	1165/18070	1.76545	0.02707	0.468901	0.743915	14	AP3B1/PTPN11/CDC42/F2/CNP/FGB/PICALM/APOA1/SOD1/ITGB4/FGA/CSRP1/C1QBP/GNA13	14	APOA1/C1QBP/FGB/GNA13/PICALM/SOD1/FGA/ITGB4/F2/CSRP1/CDC42/CNP/AP3B1/PTPN11	0
GO:0045104	intermediate filament cytoskeleton organization	3/123	95/18070	4.63928	0.02708	0.468901	0.743985	3	SOD1/KRT73/KRT12	1	SOD1	2	KRT12/KRT73
GO:0031331	positive regulation of cellular catabolic process	7/123	429/18070	2.39714	0.02747	0.473225	0.746699	7	MAPK3/PARK7/APOA4/DCN/HMGB1/SLC25A4/ZC3HAV1	5	APOA4/PARK7/SLC25A4/HMGB1/MAPK3	2	DCN/ZC3HAV1
GO:0042063	gliogenesis	6/123	336/18070	2.6234	0.02747	0.473225	0.746699	6	PTPN11/MAPK3/F2/CNP/SOD1/ITGB4	6	SOD1/ITGB4/F2/MAPK3/CNP/PTPN11	0
GO:0051046	regulation of secretion	9/123	627/18070	2.10876	0.02751	0.473225	0.746975	9	CPB2/PTPN11/F2/FGB/FGA/LAMP1/ARF6/SFRP1/MYOF	7	FGB/FGA/CPB2/F2/MYOF/SFRP1/PTPN11	2	LAMP1/ARF6
GO:0001990	regulation of systemic arterial blood pressure by hormone	2/123	38/18070	7.73214	0.02754	0.473225	0.74718	2	CTSZ/SERPINF2	2	SERPINF2/CTSZ	0
GO:0046688	response to copper ion	2/123	38/18070	7.73214	0.02754	0.473225	0.74718	2	PARK7/SOD3	2	SOD3/PARK7	0
GO:0060323	head morphogenesis	2/123	38/18070	7.73214	0.02754	0.473225	0.74718	2	PTPN11/MMP2	1	PTPN11	1	MMP2
GO:0071392	cellular response to estradiol stimulus	2/123	38/18070	7.73214	0.02754	0.473225	0.74718	2	MMP2/SFRP1	1	SFRP1	1	MMP2
GO:0002009	morphogenesis of an epithelium	8/123	527/18070	2.23014	0.02769	0.475285	0.748205	8	CDC42/CTSZ/MST1/SMAD3/MMP2/GNA13/SFRP1/KRT12	6	GNA13/SMAD3/CTSZ/CDC42/MST1/SFRP1	2	MMP2/KRT12
GO:0014033	neural crest cell differentiation	3/123	96/18070	4.59096	0.02782	0.476478	0.749087	3	CDC42/MAPK3/SFRP1	3	MAPK3/CDC42/SFRP1	0
GO:0045103	intermediate filament-based process	3/123	96/18070	4.59096	0.02782	0.476478	0.749087	3	SOD1/KRT73/KRT12	1	SOD1	2	KRT12/KRT73
GO:0007338	single fertilization	4/123	168/18070	3.49787	0.02789	0.477158	0.749559	4	AP3B1/PARK7/B4GALT1/H3-3A	4	PARK7/H3-3A/AP3B1/B4GALT1	0
GO:0050778	positive regulation of immune response	10/123	733/18070	2.00424	0.02805	0.479375	0.750631	10	DDX1/AP3B1/C8G/PARK7/HRG/HMGB1/LAMP1/CFP/C1QBP/PHPT1	9	HRG/C8G/C1QBP/PHPT1/CFP/PARK7/DDX1/HMGB1/AP3B1	1	LAMP1
GO:0030154	cell differentiation	39/123	4307/18070	1.33028	0.02828	0.482782	0.752156	39	AP3B1/PTPN11/CDC42/MAPK3/SERPINF2/F2/CNP/RPS3A/FGB/PICALM/APOA1/AIMP2/COMP/SMAD3/MMP2/SOD1/ITGB4/RPL22/FGA/APOA4/HMGB1/B4GALT1/EIF2AK2/CSRP1/ARL3/ARF6/H3-3A/GLO1/AKR1C1/C1QBP/GNA13/ECM1/KRT73/HRNR/SFRP1/CCDC47/KRT12/TSNAX/CYTL1	31	ECM1/RPS3A/APOA1/C1QBP/FGB/TSNAX/APOA4/GNA13/PICALM/GLO1/CYTL1/SOD1/AKR1C1/FGA/ITGB4/SERPINF2/F2/SMAD3/HMGB1/CSRP1/HRNR/MAPK3/ARL3/COMP/CDC42/H3-3A/SFRP1/CNP/AP3B1/PTPN11/B4GALT1	8	MMP2/RPL22/EIF2AK2/CCDC47/ARF6/KRT12/KRT73/AIMP2
GO:0001525	angiogenesis	8/123	530/18070	2.21752	0.0285	0.483542	0.753598	8	MMP2/HRG/DCN/B4GALT1/COL8A2/GNA13/ECM1/SFRP1	5	ECM1/HRG/GNA13/SFRP1/B4GALT1	3	MMP2/DCN/COL8A2
GO:0009126	purine nucleoside monophosphate metabolic process	6/123	339/18070	2.60019	0.02852	0.483542	0.753728	6	IMPDH2/GUK1/CYCS/PARK7/NDUFS3/UQCRFS1P1	5	PARK7/GUK1/CYCS/NDUFS3/UQCRFS1P1	1	IMPDH2
GO:0009167	purine ribonucleoside monophosphate metabolic process	6/123	339/18070	2.60019	0.02852	0.483542	0.753728	6	IMPDH2/GUK1/CYCS/PARK7/NDUFS3/UQCRFS1P1	5	PARK7/GUK1/CYCS/NDUFS3/UQCRFS1P1	1	IMPDH2
GO:0009914	hormone transport	6/123	339/18070	2.60019	0.02852	0.483542	0.753728	6	PTPN11/F2/FGB/PARK7/FGA/SFRP1	6	FGB/FGA/PARK7/F2/SFRP1/PTPN11	0
GO:0002690	positive regulation of leukocyte chemotaxis	3/123	97/18070	4.54363	0.02857	0.483542	0.754053	3	MAPK3/HMGB1/C1QBP	3	C1QBP/HMGB1/MAPK3	0
GO:0034333	adherens junction assembly	3/123	97/18070	4.54363	0.02857	0.483542	0.754053	3	SMAD3/HRG/SFRP1	3	HRG/SMAD3/SFRP1	0
GO:1903901	negative regulation of viral life cycle	3/123	97/18070	4.54363	0.02857	0.483542	0.754053	3	GSN/EIF2AK2/ZC3HAV1	1	GSN	2	ZC3HAV1/EIF2AK2
GO:2001237	negative regulation of extrinsic apoptotic signaling pathway	3/123	97/18070	4.54363	0.02857	0.483542	0.754053	3	FGB/PARK7/FGA	3	FGB/FGA/PARK7	0
GO:0071466	cellular response to xenobiotic stimulus	5/123	251/18070	2.92651	0.02864	0.484207	0.754507	5	GUK1/EPHX1/POR/AKR1C1/CRYZ	5	CRYZ/AKR1C1/EPHX1/POR/GUK1	0
GO:0010591	regulation of lamellipodium assembly	2/123	39/18070	7.53388	0.0289	0.486514	0.756177	2	CDC42/HRG	2	HRG/CDC42	0
GO:0032438	melanosome organization	2/123	39/18070	7.53388	0.0289	0.486514	0.756177	2	AP3B1/ASIP	1	AP3B1	1	ASIP
GO:0055090	acylglycerol homeostasis	2/123	39/18070	7.53388	0.0289	0.486514	0.756177	2	APOA1/APOA4	2	APOA1/APOA4	0
GO:0070328	triglyceride homeostasis	2/123	39/18070	7.53388	0.0289	0.486514	0.756177	2	APOA1/APOA4	2	APOA1/APOA4	0
GO:0002793	positive regulation of peptide secretion	4/123	170/18070	3.45672	0.02896	0.487004	0.756559	4	F2/FGB/FGA/ARF6	3	FGB/FGA/F2	1	ARF6
GO:0006886	intracellular protein transport	12/123	953/18070	1.84987	0.02908	0.488501	0.75732	12	AP2B1/AP3B1/PTPN11/CLSTN1/UBE2L3/VPS29/SMAD3/PARK7/AHCYL1/YWHAQ/ARF6/HM13	9	AP2B1/YWHAQ/PARK7/SMAD3/UBE2L3/CLSTN1/VPS29/AP3B1/PTPN11	3	HM13/AHCYL1/ARF6
GO:0000422	autophagy of mitochondrion	3/123	98/18070	4.49726	0.02933	0.491129	0.75889	3	PARK7/ATG7/SLC25A4	2	PARK7/SLC25A4	1	ATG7
GO:0061726	mitochondrion disassembly	3/123	98/18070	4.49726	0.02933	0.491129	0.75889	3	PARK7/ATG7/SLC25A4	2	PARK7/SLC25A4	1	ATG7
GO:1901888	regulation of cell junction assembly	3/123	98/18070	4.49726	0.02933	0.491129	0.75889	3	SMAD3/HRG/SFRP1	3	HRG/SMAD3/SFRP1	0
GO:0006790	sulfur compound metabolic process	6/123	342/18070	2.57738	0.0296	0.495124	0.760562	6	BTD/SOD1/PARK7/TECR/AHCYL1/GLO1	5	GLO1/SOD1/PARK7/TECR/BTD	1	AHCYL1
GO:0051235	maintenance of location	6/123	343/18070	2.56986	0.02996	0.500526	0.762757	6	GSN/F2/SKP1/APOA1/PARK7/CALM1	5	APOA1/GSN/PARK7/F2/SKP1	1	CALM1
GO:0048729	tissue morphogenesis	9/123	637/18070	2.07566	0.03002	0.500526	0.763119	9	CDC42/CTSZ/MST1/SMAD3/MMP2/ITGB4/GNA13/SFRP1/KRT12	7	GNA13/ITGB4/SMAD3/CTSZ/CDC42/MST1/SFRP1	2	MMP2/KRT12
GO:0002831	regulation of response to biotic stimulus	4/123	172/18070	3.41652	0.03005	0.500526	0.763299	4	MAPK3/HRG/HMGB1/C1QBP	4	HRG/C1QBP/HMGB1/MAPK3	0
GO:0051668	localization within membrane	4/123	172/18070	3.41652	0.03005	0.500526	0.763299	4	AP2B1/GSN/CLSTN1/FNTA	3	GSN/AP2B1/CLSTN1	1	FNTA
GO:0072507	divalent inorganic cation homeostasis	8/123	536/18070	2.1927	0.03019	0.501344	0.764138	8	AP3B1/F2/SMAD3/KNG1/HMGB1/CALM1/GNA13/CCDC47	6	KNG1/GNA13/F2/SMAD3/HMGB1/AP3B1	2	CALM1/CCDC47
GO:0000266	mitochondrial fission	2/123	40/18070	7.34553	0.03029	0.501344	0.764734	2	AP3B1/DCN	1	AP3B1	1	DCN
GO:0014037	Schwann cell differentiation	2/123	40/18070	7.34553	0.03029	0.501344	0.764734	2	SOD1/ITGB4	2	SOD1/ITGB4	0
GO:0034381	plasma lipoprotein particle clearance	2/123	40/18070	7.34553	0.03029	0.501344	0.764734	2	APOA1/APOC1	2	APOA1/APOC1	0
GO:0048753	pigment granule organization	2/123	40/18070	7.34553	0.03029	0.501344	0.764734	2	AP3B1/ASIP	1	AP3B1	1	ASIP
GO:2000677	regulation of transcription regulatory region DNA binding	2/123	40/18070	7.34553	0.03029	0.501344	0.764734	2	PARK7/H1-0	1	PARK7	1	H1-0
GO:0009266	response to temperature stimulus	4/123	173/18070	3.39678	0.03061	0.506109	0.766619	4	DNAJB1/EIF2S1/SOD1/DNAJA1	2	SOD1/DNAJA1	2	EIF2S1/DNAJB1
GO:0030335	positive regulation of cell migration	8/123	538/18070	2.18454	0.03077	0.508221	0.767551	8	CDC42/MAPK3/SMAD3/MMP2/PLG/HMGB1/ARF6/C1QBP	6	PLG/C1QBP/SMAD3/HMGB1/MAPK3/CDC42	2	MMP2/ARF6
GO:0034329	cell junction assembly	5/123	256/18070	2.86935	0.03081	0.508349	0.767782	5	CDC42/SMAD3/ITGB4/HRG/SFRP1	5	HRG/ITGB4/SMAD3/CDC42/SFRP1	0
GO:0022600	digestive system process	3/123	100/18070	4.40732	0.03088	0.508439	0.768187	3	APOA1/APOA4/AKR1C1	3	APOA1/APOA4/AKR1C1	0
GO:0070167	regulation of biomineral tissue development	3/123	100/18070	4.40732	0.03088	0.508439	0.768187	3	COMP/SMAD3/ECM1	3	ECM1/SMAD3/COMP	0
GO:1903900	regulation of viral life cycle	4/123	174/18070	3.37725	0.03117	0.512678	0.769847	4	GSN/HMGB1/EIF2AK2/ZC3HAV1	2	GSN/HMGB1	2	ZC3HAV1/EIF2AK2
GO:0008585	female gonad development	3/123	101/18070	4.36368	0.03167	0.517777	0.772655	3	MMP2/SOD1/SFRP1	2	SOD1/SFRP1	1	MMP2
GO:0031952	regulation of protein autophosphorylation	2/123	41/18070	7.16637	0.03171	0.517777	0.772876	2	CALM1/MVP	1	MVP	1	CALM1
GO:0051281	positive regulation of release of sequestered calcium ion into cytosol	2/123	41/18070	7.16637	0.03171	0.517777	0.772876	2	F2/CALM1	1	F2	1	CALM1
GO:0070266	necroptotic process	2/123	41/18070	7.16637	0.03171	0.517777	0.772876	2	SLC25A4/ADPRS	2	SLC25A4/ADPRS	0
GO:0071634	regulation of transforming growth factor beta production	2/123	41/18070	7.16637	0.03171	0.517777	0.772876	2	SERPINF2/SMAD3	2	SERPINF2/SMAD3	0
GO:1902175	regulation of oxidative stress-induced intrinsic apoptotic signaling pathwa...	2/123	41/18070	7.16637	0.03171	0.517777	0.772876	2	SOD1/PARK7	2	SOD1/PARK7	0
GO:2000008	regulation of protein localization to cell surface	2/123	41/18070	7.16637	0.03171	0.517777	0.772876	2	PICALM/ARF6	1	PICALM	1	ARF6
GO:0019725	cellular homeostasis	12/123	966/18070	1.82498	0.03181	0.518661	0.773428	12	CPB2/AP3B1/MAPK3/F2/PICALM/SMAD3/SOD1/KNG1/HMGB1/CALM1/GNA13/CCDC47	10	KNG1/GNA13/PICALM/SOD1/CPB2/F2/SMAD3/HMGB1/MAPK3/AP3B1	2	CALM1/CCDC47
GO:0009141	nucleoside triphosphate metabolic process	6/123	348/18070	2.53294	0.03183	0.518661	0.773539	6	IMPDH2/GUK1/CYCS/PARK7/NDUFS3/UQCRFS1P1	5	PARK7/GUK1/CYCS/NDUFS3/UQCRFS1P1	1	IMPDH2
GO:0050865	regulation of cell activation	9/123	645/18070	2.04991	0.03215	0.523334	0.775286	9	GSN/AP3B1/PTPN11/F2/SOD1/HRG/HMGB1/LAMP1/SFRP1	8	HRG/GSN/SOD1/F2/HMGB1/SFRP1/AP3B1/PTPN11	1	LAMP1
GO:0034308	primary alcohol metabolic process	3/123	102/18070	4.3209	0.03247	0.527169	0.777007	3	PARK7/AKR7A2/AKR1C1	3	AKR7A2/AKR1C1/PARK7	0
GO:0043436	oxoacid metabolic process	13/123	1082/18070	1.7651	0.03273	0.527169	0.778386	13	BTD/HIBCH/NIT2/APOC1/PARK7/TECR/AHCYL1/LYPLA1/APOA4/EPHX1/BCKDHB/ECHS1/AKR1C1	11	APOA4/LYPLA1/AKR1C1/EPHX1/PARK7/NIT2/TECR/BTD/ECHS1/BCKDHB/APOC1	2	HIBCH/AHCYL1
GO:0051346	negative regulation of hydrolase activity	4/123	177/18070	3.32001	0.03289	0.527169	0.779226	4	PICALM/APOC1/PARK7/ECM1	4	ECM1/PICALM/PARK7/APOC1	0
GO:0015893	drug transport	5/123	261/18070	2.81438	0.03308	0.527169	0.780215	5	PTPN11/PARK7/PRAF2/SLC25A4/SLC25A11	5	SLC25A11/PRAF2/PARK7/SLC25A4/PTPN11	0
GO:0032689	negative regulation of interferon-gamma production	2/123	42/18070	6.99574	0.03315	0.527169	0.780577	2	HMGB1/C1QBP	2	C1QBP/HMGB1	0
GO:0046825	regulation of protein export from nucleus	2/123	42/18070	6.99574	0.03315	0.527169	0.780577	2	PTPN11/PARK7	2	PARK7/PTPN11	0
GO:0050732	negative regulation of peptidyl-tyrosine phosphorylation	2/123	42/18070	6.99574	0.03315	0.527169	0.780577	2	MVP/SFRP1	2	MVP/SFRP1	0
GO:0072595	maintenance of protein localization in organelle	2/123	42/18070	6.99574	0.03315	0.527169	0.780577	2	SKP1/PARK7	2	PARK7/SKP1	0
GO:1902991	regulation of amyloid precursor protein catabolic process	2/123	42/18070	6.99574	0.03315	0.527169	0.780577	2	PICALM/SPON1	1	PICALM	1	SPON1
GO:0046903	secretion	12/123	973/18070	1.81185	0.03336	0.527169	0.781657	12	CPB2/PTPN11/F2/FGB/COMP/PARK7/FGA/LAMP1/ARF6/SFRP1/RCN3/MYOF	10	RCN3/FGB/FGA/CPB2/PARK7/F2/MYOF/COMP/SFRP1/PTPN11	2	LAMP1/ARF6
GO:0051649	establishment of localization in cell	23/123	2279/18070	1.48264	0.03341	0.527169	0.781913	23	AP2B1/AP3B1/PTPN11/CDC42/CLSTN1/UBE2L3/MAPK3/F2/PICALM/VPS29/SMAD3/SOD1/PARK7/AHCYL1/NDUFS3/CALM1/LAMP1/YWHAQ/ARL3/ASIP/ARF6/HM13/MYOF	17	AP2B1/PICALM/YWHAQ/SOD1/PARK7/F2/SMAD3/UBE2L3/MAPK3/CLSTN1/ARL3/MYOF/CDC42/VPS29/AP3B1/NDUFS3/PTPN11	6	CALM1/LAMP1/HM13/AHCYL1/ASIP/ARF6
GO:0051173	positive regulation of nitrogen compound metabolic process	30/123	3170/18070	1.39032	0.03358	0.527169	0.782777	30	GSN/AP3B1/PTPN11/CDC42/UBE2L3/MAPK3/CYCS/SERPINF2/F2/FGB/SKP1/PICALM/AIMP2/SMAD3/SOD1/PARK7/ATG7/FGA/DCN/HMGB1/CALM1/EIF2AK2/FNTA/C1QBP/ZC3HAV1/SFRP1/RCN3/SPON1/CYTL1/LAMTOR3	22	C1QBP/GSN/RCN3/FGB/PICALM/CYTL1/SOD1/FGA/PARK7/SERPINF2/LAMTOR3/F2/SMAD3/HMGB1/UBE2L3/MAPK3/SKP1/CDC42/SFRP1/CYCS/AP3B1/PTPN11	8	SPON1/DCN/CALM1/ZC3HAV1/EIF2AK2/ATG7/FNTA/AIMP2
GO:0042127	regulation of cell proliferation	18/123	1669/18070	1.58442	0.03359	0.527169	0.782827	18	CPB2/CDC42/MAPK3/SERPINF2/F2/AIMP2/MST1/COMP/SMAD3/MMP2/PLG/HRG/HMGB1/B4GALT1/EIF2AK2/GNA13/ECM1/SFRP1	15	ECM1/HRG/PLG/GNA13/CPB2/SERPINF2/F2/SMAD3/HMGB1/MAPK3/COMP/CDC42/MST1/SFRP1/B4GALT1	3	MMP2/EIF2AK2/AIMP2
GO:0018108	peptidyl-tyrosine phosphorylation	5/123	263/18070	2.79298	0.03402	0.533386	0.784982	5	PTPN11/MAPK3/HRG/MVP/SFRP1	5	HRG/MVP/MAPK3/SFRP1/PTPN11	0
GO:0006641	triglyceride metabolic process	3/123	104/18070	4.2378	0.03411	0.533735	0.785428	3	PTPN11/APOC1/APOA4	3	APOA4/APOC1/PTPN11	0
GO:0042274	ribosomal small subunit biogenesis	3/123	104/18070	4.2378	0.03411	0.533735	0.785428	3	RPS3A/RPS16/RPS28	3	RPS3A/RPS28/RPS16	0
GO:0046676	negative regulation of insulin secretion	2/123	43/18070	6.83305	0.03461	0.539662	0.78787	2	PTPN11/SFRP1	2	SFRP1/PTPN11	0
GO:0051353	positive regulation of oxidoreductase activity	2/123	43/18070	6.83305	0.03461	0.539662	0.78787	2	PARK7/POR	2	PARK7/POR	0
GO:0040011	locomotion	20/123	1917/18070	1.53271	0.03463	0.539662	0.787967	20	PTPN11/CDC42/MAPK3/APOA1/MST1/SMAD3/MMP2/ITGB4/PLG/HRG/DCN/HMGB1/B4GALT1/DNAJA1/ARF6/C1QBP/GNA13/ECM1/SFRP1/PHPT1	17	ECM1/HRG/APOA1/PLG/C1QBP/GNA13/PHPT1/ITGB4/SMAD3/HMGB1/MAPK3/CDC42/MST1/SFRP1/DNAJA1/PTPN11/B4GALT1	3	MMP2/DCN/ARF6
GO:0007254	JNK cascade	4/123	180/18070	3.26468	0.03466	0.539662	0.788111	4	SERPINF2/SMAD3/HMGB1/DNAJA1	4	SERPINF2/SMAD3/HMGB1/DNAJA1	0
GO:2001242	regulation of intrinsic apoptotic signaling pathway	4/123	180/18070	3.26468	0.03466	0.539662	0.788111	4	SOD1/PARK7/NDUFS3/DNAJA1	4	SOD1/PARK7/DNAJA1/NDUFS3	0
GO:0048871	multicellular organismal homeostasis	8/123	551/18070	2.133	0.0347	0.539751	0.788304	8	PTPN11/PICALM/COMP/SOD1/MFAP2/HRNR/RCN3/CYTL1	8	RCN3/PICALM/CYTL1/SOD1/HRNR/COMP/MFAP2/PTPN11	0
GO:0046545	development of primary female sexual characteristics	3/123	105/18070	4.19744	0.03494	0.541744	0.789452	3	MMP2/SOD1/SFRP1	2	SOD1/SFRP1	1	MMP2
GO:0006820	anion transport	9/123	655/18070	2.01862	0.03495	0.541744	0.789499	9	APOA1/APOC1/AHCYL1/PRAF2/LYPLA1/APOA4/SLC25A4/SLC25A11/AKR1C1	8	SLC25A11/APOA1/PRAF2/APOA4/LYPLA1/AKR1C1/SLC25A4/APOC1	1	AHCYL1
GO:0001894	tissue homeostasis	5/123	265/18070	2.7719	0.03497	0.541744	0.789594	5	PTPN11/COMP/SOD1/RCN3/CYTL1	5	RCN3/CYTL1/SOD1/COMP/PTPN11	0
GO:0018212	peptidyl-tyrosine modification	5/123	265/18070	2.7719	0.03497	0.541744	0.789594	5	PTPN11/MAPK3/HRG/MVP/SFRP1	5	HRG/MVP/MAPK3/SFRP1/PTPN11	0
GO:0043900	regulation of multi-organism process	7/123	452/18070	2.27516	0.035	0.541744	0.789737	7	GSN/MAPK3/HMGB1/B4GALT1/EIF2AK2/C1QBP/ZC3HAV1	5	C1QBP/GSN/HMGB1/MAPK3/B4GALT1	2	ZC3HAV1/EIF2AK2
GO:1901566	organonitrogen compound biosynthetic process	19/123	1798/18070	1.55245	0.03506	0.54214	0.790021	19	DDX1/IMPDH2/GUK1/RPS3A/APOA1/AIMP2/EIF2S1/RPL22/PARK7/RPS16/TECR/NDUFS3/ATG7/B4GALT1/EIF2AK2/RPS28/C1QBP/GALNT6/CYTL1	13	RPS3A/APOA1/C1QBP/CYTL1/PARK7/DDX1/RPS28/TECR/RPS16/GUK1/GALNT6/NDUFS3/B4GALT1	6	RPL22/EIF2AK2/ATG7/IMPDH2/EIF2S1/AIMP2
GO:0023061	signal release	7/123	453/18070	2.27014	0.03536	0.546243	0.791431	7	PTPN11/F2/FGB/PARK7/FGA/SFRP1/MYOF	7	FGB/FGA/PARK7/F2/MYOF/SFRP1/PTPN11	0
GO:0001501	skeletal system development	8/123	554/18070	2.12145	0.03566	0.550338	0.792822	8	PTPN11/MAPK3/COMP/SMAD3/MMP2/ECM1/SFRP1/CYTL1	7	ECM1/CYTL1/SMAD3/MAPK3/COMP/SFRP1/PTPN11	1	MMP2
GO:0006892	post-Golgi vesicle-mediated transport	3/123	106/18070	4.15785	0.03579	0.551803	0.793419	3	LYPLA1/LAMP1/ARL3	2	LYPLA1/ARL3	1	LAMP1
GO:0022618	ribonucleoprotein complex assembly	5/123	267/18070	2.75113	0.03594	0.553034	0.794104	5	DDX1/EIF2S1/SNRPD3/RPS28/C1QBP	3	C1QBP/DDX1/RPS28	2	SNRPD3/EIF2S1
GO:0046883	regulation of hormone secretion	5/123	267/18070	2.75113	0.03594	0.553034	0.794104	5	PTPN11/F2/FGB/FGA/SFRP1	5	FGB/FGA/F2/SFRP1/PTPN11	0
GO:0034205	amyloid-beta formation	2/123	44/18070	6.67775	0.0361	0.553873	0.794829	2	PICALM/SPON1	1	PICALM	1	SPON1
GO:0038084	vascular endothelial growth factor signaling pathway	2/123	44/18070	6.67775	0.0361	0.553873	0.794829	2	HRG/DCN	1	HRG	1	DCN
GO:1905521	regulation of macrophage migration	2/123	44/18070	6.67775	0.0361	0.553873	0.794829	2	MAPK3/MST1	2	MAPK3/MST1	0
GO:0009161	ribonucleoside monophosphate metabolic process	6/123	359/18070	2.45533	0.03621	0.55502	0.795325	6	IMPDH2/GUK1/CYCS/PARK7/NDUFS3/UQCRFS1P1	5	PARK7/GUK1/CYCS/NDUFS3/UQCRFS1P1	1	IMPDH2
GO:0030163	protein catabolic process	12/123	986/18070	1.78796	0.03637	0.556931	0.796042	12	CPB2/CTSZ/UBE2L3/SKP1/SMAD3/MMP2/PARK7/LYPLA1/ATG7/HM13/CCDC47/RCN3	8	RCN3/LYPLA1/CPB2/PARK7/SMAD3/UBE2L3/SKP1/CTSZ	4	MMP2/HM13/ATG7/CCDC47
GO:0071478	cellular response to radiation	4/123	183/18070	3.21116	0.03649	0.558226	0.796576	4	EIF2S1/MMP2/MFAP4/SFRP1	2	MFAP4/SFRP1	2	MMP2/EIF2S1
GO:0006082	organic acid metabolic process	13/123	1101/18070	1.73464	0.03688	0.563645	0.798293	13	BTD/HIBCH/NIT2/APOC1/PARK7/TECR/AHCYL1/LYPLA1/APOA4/EPHX1/BCKDHB/ECHS1/AKR1C1	11	APOA4/LYPLA1/AKR1C1/EPHX1/PARK7/NIT2/TECR/BTD/ECHS1/BCKDHB/APOC1	2	HIBCH/AHCYL1
GO:0062012	regulation of small molecule metabolic process	6/123	361/18070	2.44173	0.03705	0.565695	0.799033	6	APOA1/MST1/SOD1/APOC1/PARK7/APOA4	6	APOA1/APOA4/SOD1/PARK7/APOC1/MST1	0
GO:0050728	negative regulation of inflammatory response	4/123	184/18070	3.19371	0.03711	0.566062	0.799292	4	F2/APOA1/SMAD3/SOD1	4	APOA1/SOD1/F2/SMAD3	0
GO:0007005	mitochondrion organization	8/123	559/18070	2.10248	0.03729	0.567252	0.800068	8	AP3B1/UBE2L3/CNP/PARK7/NDUFS3/ATG7/DCN/SLC25A4	6	PARK7/SLC25A4/UBE2L3/CNP/AP3B1/NDUFS3	2	DCN/ATG7
GO:0031398	positive regulation of protein ubiquitination	3/123	108/18070	4.08085	0.03751	0.567252	0.801007	3	UBE2L3/SKP1/AIMP2	2	UBE2L3/SKP1	1	AIMP2
GO:0036503	ERAD pathway	3/123	108/18070	4.08085	0.03751	0.567252	0.801007	3	HM13/CCDC47/RCN3	1	RCN3	2	HM13/CCDC47
GO:0042542	response to hydrogen peroxide	3/123	108/18070	4.08085	0.03751	0.567252	0.801007	3	MMP2/SOD1/PARK7	2	SOD1/PARK7	1	MMP2
GO:2001243	negative regulation of intrinsic apoptotic signaling pathway	3/123	108/18070	4.08085	0.03751	0.567252	0.801007	3	PARK7/NDUFS3/DNAJA1	3	PARK7/DNAJA1/NDUFS3	0
GO:0002347	response to tumor cell	2/123	45/18070	6.52936	0.03762	0.567252	0.801473	2	HRG/HMGB1	2	HRG/HMGB1	0
GO:0006958	complement activation, classical pathway	2/123	45/18070	6.52936	0.03762	0.567252	0.801473	2	C8G/C1QBP	2	C8G/C1QBP	0
GO:0006984	ER-nucleus signaling pathway	2/123	45/18070	6.52936	0.03762	0.567252	0.801473	2	EIF2S1/CCDC47	0		2	EIF2S1/CCDC47
GO:0014888	striated muscle adaptation	2/123	45/18070	6.52936	0.03762	0.567252	0.801473	2	GSN/SMAD3	2	GSN/SMAD3	0
GO:0042304	regulation of fatty acid biosynthetic process	2/123	45/18070	6.52936	0.03762	0.567252	0.801473	2	APOC1/APOA4	2	APOA4/APOC1	0
GO:0071604	transforming growth factor beta production	2/123	45/18070	6.52936	0.03762	0.567252	0.801473	2	SERPINF2/SMAD3	2	SERPINF2/SMAD3	0
GO:1905953	negative regulation of lipid localization	2/123	45/18070	6.52936	0.03762	0.567252	0.801473	2	PTPN11/APOC1	2	APOC1/PTPN11	0
GO:0010821	regulation of mitochondrion organization	4/123	186/18070	3.15937	0.03837	0.57423	0.804595	4	UBE2L3/PARK7/DCN/SLC25A4	3	PARK7/SLC25A4/UBE2L3	1	DCN
GO:1905475	regulation of protein localization to membrane	4/123	186/18070	3.15937	0.03837	0.57423	0.804595	4	GSN/PICALM/LYPLA1/ARF6	3	GSN/LYPLA1/PICALM	1	ARF6
GO:1903076	regulation of protein localization to plasma membrane	3/123	109/18070	4.04341	0.03838	0.57423	0.804636	3	PICALM/LYPLA1/ARF6	2	LYPLA1/PICALM	1	ARF6
GO:0030308	negative regulation of cell growth	4/123	187/18070	3.14247	0.03901	0.57423	0.807183	4	SMAD3/NDUFS3/HRG/SFRP1	4	HRG/SMAD3/SFRP1/NDUFS3	0
GO:0010604	positive regulation of macromolecule metabolic process	31/123	3341/18070	1.36313	0.03903	0.57423	0.807263	31	GSN/AP3B1/PTPN11/CDC42/UBE2L3/MAPK3/CYCS/SERPINF2/F2/FGB/SKP1/PICALM/AIMP2/MST1/SMAD3/SOD1/PARK7/ATG7/FGA/DCN/HMGB1/CALM1/EIF2AK2/FNTA/C1QBP/ZC3HAV1/SFRP1/RCN3/SPON1/CYTL1/LAMTOR3	23	C1QBP/GSN/RCN3/FGB/PICALM/CYTL1/SOD1/FGA/PARK7/SERPINF2/LAMTOR3/F2/SMAD3/HMGB1/UBE2L3/MAPK3/SKP1/CDC42/MST1/SFRP1/CYCS/AP3B1/PTPN11	8	SPON1/DCN/CALM1/ZC3HAV1/EIF2AK2/ATG7/FNTA/AIMP2
GO:0030261	chromosome condensation	2/123	46/18070	6.38742	0.03915	0.57423	0.80774	2	H1-0/H3-3A	1	H3-3A	1	H1-0
GO:0070849	response to epidermal growth factor	2/123	46/18070	6.38742	0.03915	0.57423	0.80774	2	PTPN11/MAPK3	2	MAPK3/PTPN11	0
GO:1903201	regulation of oxidative stress-induced cell death	2/123	46/18070	6.38742	0.03915	0.57423	0.80774	2	SOD1/PARK7	2	SOD1/PARK7	0
GO:0051480	regulation of cytosolic calcium ion concentration	6/123	367/18070	2.40181	0.03963	0.57423	0.809625	6	F2/SMAD3/KNG1/HMGB1/CALM1/GNA13	5	KNG1/GNA13/F2/SMAD3/HMGB1	1	CALM1
GO:0006575	cellular modified amino acid metabolic process	4/123	188/18070	3.12576	0.03966	0.57423	0.809742	4	SOD1/PARK7/AHCYL1/GLO1	3	GLO1/SOD1/PARK7	1	AHCYL1
GO:0009119	ribonucleoside metabolic process	3/123	111/18070	3.97056	0.04016	0.57423	0.811665	3	IMPDH2/GUK1/AHCYL1	1	GUK1	2	AHCYL1/IMPDH2
GO:0090277	positive regulation of peptide hormone secretion	3/123	111/18070	3.97056	0.04016	0.57423	0.811665	3	F2/FGB/FGA	3	FGB/FGA/F2	0
GO:0003044	regulation of systemic arterial blood pressure mediated by a chemical signa...	2/123	47/18070	6.25151	0.04072	0.580656	0.813772	2	CTSZ/SERPINF2	2	SERPINF2/CTSZ	0
GO:0042311	vasodilation	2/123	47/18070	6.25151	0.04072	0.580656	0.813772	2	SOD1/KNG1	2	KNG1/SOD1	0
GO:0042455	ribonucleoside biosynthetic process	2/123	47/18070	6.25151	0.04072	0.580656	0.813772	2	IMPDH2/GUK1	1	GUK1	1	IMPDH2
GO:0051348	negative regulation of transferase activity	4/123	190/18070	3.09285	0.04097	0.583308	0.814698	4	PARK7/DNAJA1/MVP/PHPT1	4	MVP/PHPT1/PARK7/DNAJA1	0
GO:0007015	actin filament organization	7/123	468/18070	2.19738	0.04098	0.583308	0.814735	7	GSN/CDC42/SERPINF2/APOA1/SMAD3/ARF6/SFRP1	6	APOA1/GSN/SERPINF2/SMAD3/CDC42/SFRP1	1	ARF6
GO:0046822	regulation of nucleocytoplasmic transport	3/123	112/18070	3.9351	0.04107	0.584061	0.815066	3	PTPN11/SMAD3/PARK7	3	PARK7/SMAD3/PTPN11	0
GO:0060322	head development	10/123	783/18070	1.87625	0.04114	0.584529	0.815322	10	PTPN11/CDC42/DNAJB1/MAPK3/CNP/MMP2/NDUFS3/CALM1/YWHAQ/SFRP1	7	YWHAQ/MAPK3/CDC42/SFRP1/CNP/NDUFS3/PTPN11	3	MMP2/CALM1/DNAJB1
GO:0046777	protein autophosphorylation	4/123	191/18070	3.07666	0.04163	0.590958	0.817099	4	MAPK3/CALM1/EIF2AK2/MVP	2	MVP/MAPK3	2	CALM1/EIF2AK2
GO:0062014	negative regulation of small molecule metabolic process	3/123	113/18070	3.90028	0.04199	0.593939	0.818382	3	MST1/SOD1/APOC1	3	SOD1/APOC1/MST1	0
GO:0010876	lipid localization	7/123	471/18070	2.18338	0.04217	0.593939	0.819017	7	PTPN11/APOA1/APOC1/LYPLA1/APOA4/SLC25A11/AKR1C1	7	SLC25A11/APOA1/APOA4/LYPLA1/AKR1C1/APOC1/PTPN11	0
GO:0043901	negative regulation of multi-organism process	4/123	192/18070	3.06064	0.0423	0.593939	0.819473	4	GSN/EIF2AK2/C1QBP/ZC3HAV1	2	C1QBP/GSN	2	ZC3HAV1/EIF2AK2
GO:2000241	regulation of reproductive process	4/123	192/18070	3.06064	0.0423	0.593939	0.819473	4	SOD1/B4GALT1/C1QBP/SFRP1	4	C1QBP/SOD1/SFRP1/B4GALT1	0
GO:0031103	axon regeneration	2/123	48/18070	6.12127	0.0423	0.593939	0.819473	2	MMP2/APOA4	1	APOA4	1	MMP2
GO:0044331	cell-cell adhesion mediated by cadherin	2/123	48/18070	6.12127	0.0423	0.593939	0.819473	2	SERPINF2/PLG	2	PLG/SERPINF2	0
GO:0046189	phenol-containing compound biosynthetic process	2/123	48/18070	6.12127	0.0423	0.593939	0.819473	2	PARK7/ASIP	1	PARK7	1	ASIP
GO:0061383	trabecula morphogenesis	2/123	48/18070	6.12127	0.0423	0.593939	0.819473	2	MMP2/SFRP1	1	SFRP1	1	MMP2
GO:0070265	necrotic cell death	2/123	48/18070	6.12127	0.0423	0.593939	0.819473	2	SLC25A4/ADPRS	2	SLC25A4/ADPRS	0
GO:0072583	clathrin-dependent endocytosis	2/123	48/18070	6.12127	0.0423	0.593939	0.819473	2	AP2B1/PICALM	2	AP2B1/PICALM	0
GO:0097300	programmed necrotic cell death	2/123	48/18070	6.12127	0.0423	0.593939	0.819473	2	SLC25A4/ADPRS	2	SLC25A4/ADPRS	0
GO:1903428	positive regulation of reactive oxygen species biosynthetic process	2/123	48/18070	6.12127	0.0423	0.593939	0.819473	2	SMAD3/PARK7	2	PARK7/SMAD3	0
GO:0010506	regulation of autophagy	6/123	373/18070	2.36317	0.04233	0.593939	0.819577	6	MAPK3/VPS29/PARK7/DCN/HMGB1/SLC25A4	5	PARK7/SLC25A4/HMGB1/MAPK3/VPS29	1	DCN
GO:0048525	negative regulation of viral process	3/123	114/18070	3.86607	0.04292	0.601147	0.821615	3	GSN/EIF2AK2/ZC3HAV1	1	GSN	2	ZC3HAV1/EIF2AK2
GO:1903409	reactive oxygen species biosynthetic process	3/123	114/18070	3.86607	0.04292	0.601147	0.821615	3	SMAD3/SOD1/PARK7	3	SOD1/PARK7/SMAD3	0
GO:0031669	cellular response to nutrient levels	5/123	281/18070	2.61407	0.0432	0.604158	0.822566	5	MAPK3/EIF2S1/ATG7/EIF2AK2/SFRP1	2	MAPK3/SFRP1	3	EIF2AK2/ATG7/EIF2S1
GO:0007178	transmembrane receptor protein serine/threonine kinase signaling pathway	6/123	375/18070	2.35057	0.04325	0.604158	0.822735	6	MAPK3/APOA1/COMP/SMAD3/FNTA/SFRP1	5	APOA1/SMAD3/MAPK3/COMP/SFRP1	1	FNTA
GO:0009123	nucleoside monophosphate metabolic process	6/123	375/18070	2.35057	0.04325	0.604158	0.822735	6	IMPDH2/GUK1/CYCS/PARK7/NDUFS3/UQCRFS1P1	5	PARK7/GUK1/CYCS/NDUFS3/UQCRFS1P1	1	IMPDH2
GO:0006874	cellular calcium ion homeostasis	7/123	474/18070	2.16957	0.04339	0.605577	0.823206	7	F2/SMAD3/KNG1/HMGB1/CALM1/GNA13/CCDC47	5	KNG1/GNA13/F2/SMAD3/HMGB1	2	CALM1/CCDC47
GO:0031348	negative regulation of defense response	5/123	282/18070	2.6048	0.04375	0.607197	0.824405	5	F2/APOA1/SMAD3/SOD1/C1QBP	5	APOA1/C1QBP/SOD1/F2/SMAD3	0
GO:0032612	interleukin-1 production	3/123	115/18070	3.83245	0.04385	0.607197	0.824735	3	APOA1/SMAD3/HMGB1	3	APOA1/SMAD3/HMGB1	0
GO:0032652	regulation of interleukin-1 production	3/123	115/18070	3.83245	0.04385	0.607197	0.824735	3	APOA1/SMAD3/HMGB1	3	APOA1/SMAD3/HMGB1	0
GO:0006953	acute-phase response	2/123	49/18070	5.99635	0.04391	0.607197	0.824933	2	SERPINF2/F2	2	SERPINF2/F2	0
GO:0010543	regulation of platelet activation	2/123	49/18070	5.99635	0.04391	0.607197	0.824933	2	F2/HRG	2	HRG/F2	0
GO:0033628	regulation of cell adhesion mediated by integrin	2/123	49/18070	5.99635	0.04391	0.607197	0.824933	2	PTPN11/HRG	2	HRG/PTPN11	0
GO:0043330	response to exogenous dsRNA	2/123	49/18070	5.99635	0.04391	0.607197	0.824933	2	DDX1/MAPK3	2	DDX1/MAPK3	0
GO:0048546	digestive tract morphogenesis	2/123	49/18070	5.99635	0.04391	0.607197	0.824933	2	SMAD3/SFRP1	2	SMAD3/SFRP1	0
GO:0090278	negative regulation of peptide hormone secretion	2/123	49/18070	5.99635	0.04391	0.607197	0.824933	2	PTPN11/SFRP1	2	SFRP1/PTPN11	0
GO:1903146	regulation of autophagy of mitochondrion	2/123	49/18070	5.99635	0.04391	0.607197	0.824933	2	PARK7/SLC25A4	2	PARK7/SLC25A4	0
GO:0009628	response to abiotic stimulus	13/123	1130/18070	1.69012	0.04393	0.607197	0.824999	13	GSN/DNAJB1/MAPK3/EIF2S1/MST1/SMAD3/MMP2/SOD1/ATG7/SOD3/DNAJA1/MFAP4/SFRP1	9	MFAP4/GSN/SOD3/SOD1/SMAD3/MAPK3/MST1/SFRP1/DNAJA1	4	MMP2/ATG7/EIF2S1/DNAJB1
GO:0007006	mitochondrial membrane organization	3/123	116/18070	3.79941	0.0448	0.610535	0.827812	3	AP3B1/CNP/SLC25A4	3	SLC25A4/CNP/AP3B1	0
GO:0048259	regulation of receptor-mediated endocytosis	3/123	116/18070	3.79941	0.0448	0.610535	0.827812	3	PICALM/APOC1/ARF6	2	PICALM/APOC1	1	ARF6
GO:0030336	negative regulation of cell migration	5/123	284/18070	2.58645	0.04486	0.610535	0.828003	5	HRG/DCN/HMGB1/GNA13/SFRP1	4	HRG/GNA13/HMGB1/SFRP1	1	DCN
GO:0072521	purine-containing compound metabolic process	8/123	581/18070	2.02286	0.04506	0.610535	0.828635	8	IMPDH2/GUK1/CYCS/PARK7/TECR/AHCYL1/NDUFS3/UQCRFS1P1	6	PARK7/TECR/GUK1/CYCS/NDUFS3/UQCRFS1P1	2	AHCYL1/IMPDH2
GO:0046649	lymphocyte activation	10/123	797/18070	1.84329	0.04546	0.610535	0.829887	10	GSN/AP3B1/PTPN11/IMPDH2/SMAD3/SOD1/RPL22/HMGB1/LAMP1/SFRP1	7	GSN/SOD1/SMAD3/HMGB1/SFRP1/AP3B1/PTPN11	3	RPL22/LAMP1/IMPDH2
GO:0009636	response to toxic substance	7/123	479/18070	2.14692	0.04546	0.610535	0.829887	7	CNP/MMP2/SOD1/PARK7/APOA4/EPHX1/SOD3	6	SOD3/APOA4/SOD1/EPHX1/PARK7/CNP	1	MMP2
GO:0006911	phagocytosis, engulfment	2/123	50/18070	5.87642	0.04554	0.610535	0.830135	2	GSN/CDC42	2	GSN/CDC42	0
GO:0010171	body morphogenesis	2/123	50/18070	5.87642	0.04554	0.610535	0.830135	2	PTPN11/MMP2	1	PTPN11	1	MMP2
GO:0045668	negative regulation of osteoblast differentiation	2/123	50/18070	5.87642	0.04554	0.610535	0.830135	2	SMAD3/SFRP1	2	SMAD3/SFRP1	0
GO:0046596	regulation of viral entry into host cell	2/123	50/18070	5.87642	0.04554	0.610535	0.830135	2	GSN/HMGB1	2	GSN/HMGB1	0
GO:0048538	thymus development	2/123	50/18070	5.87642	0.04554	0.610535	0.830135	2	MAPK3/SOD1	2	SOD1/MAPK3	0
GO:0033993	response to lipid	11/123	909/18070	1.7778	0.04574	0.610535	0.830752	11	UBE2L3/MAPK3/CNP/MMP2/PARK7/APOA4/HMGB1/BCKDHB/DNAJA1/AGL/SFRP1	9	APOA4/PARK7/HMGB1/UBE2L3/MAPK3/BCKDHB/SFRP1/DNAJA1/CNP	2	MMP2/AGL
GO:0001666	response to hypoxia	5/123	286/18070	2.56837	0.04599	0.610535	0.831517	5	MST1/SMAD3/MMP2/SOD3/SFRP1	4	SOD3/SMAD3/MST1/SFRP1	1	MMP2
GO:0043170	macromolecule metabolic process	71/123	8999/18070	1.15909	0.047	0.611994	0.834538	71	CPB2/AP2B1/DDX1/GSN/AP3B1/PTPN11/CDC42/C8G/HNRNPA3/DNAJB1/CTSZ/UBE2L3/MAPK3/CYCS/SERPINF2/F2/RPS3A/FGB/SKP1/PICALM/APOA1/AIMP2/EIF2S1/MST1/COMP/SMAD3/SEC11A/MMP2/SNRPD3/SOD1/APOC1/RPL22/PARK7/RPS16/AHCYL1/LYPLA1/ATG7/PLG/KNG1/FGA/HRG/APOA4/H1-0/DCN/HMGB1/CALM1/B4GALT1/EIF2AK2/YWHAQ/CFP/DNAJA1/AGL/ASIP/FNTA/RPS28/GLO1/C1QBP/MVP/ECM1/ZC3HAV1/SFRP1/GALNT6/HM13/CCDC47/RCN3/TSNAX/SPON1/CYTL1/PHPT1/ADP…	51	KNG1/ECM1/RPS3A/HRG/C8G/APOA1/PLG/C1QBP/GSN/RCN3/FGB/TSNAX/AP2B1/APOA4/MVP/LYPLA1/PICALM/PHPT1/YWHAQ/CFP/GLO1/CYTL1/SOD1/FGA/CPB2/PARK7/DDX1/SERPINF2/HNRNPA3/RPS28/LAMTOR3/F2/SMAD3/HMGB1/RPS16/UBE2L3/MAPK3/APOC1/COMP/SKP1/CTSZ/CDC42/MST1/SFRP1/CYCS/DNAJA1/GALNT6/AP3B1/PTPN11/B4GALT1/ADPRS	20	SPON1/MMP2/RPL22/DCN/CALM1/HM13/AHCYL1/ZC3HAV1/EIF2AK2/AGL/ATG7/SNRPD3/ASIP/H1-0/EIF2S1/CCDC47/FNTA/DNAJB1/AIMP2/SEC11A
GO:0007548	sex differentiation	5/123	288/18070	2.55053	0.04713	0.611994	0.834919	5	PTPN11/MMP2/SOD1/H3-3A/SFRP1	4	SOD1/H3-3A/SFRP1/PTPN11	1	MMP2
GO:0006120	mitochondrial electron transport, NADH to ubiquinone	2/123	51/18070	5.7612	0.04719	0.611994	0.835095	2	PARK7/NDUFS3	2	PARK7/NDUFS3	0
GO:0008089	anterograde axonal transport	2/123	51/18070	5.7612	0.04719	0.611994	0.835095	2	AP3B1/SOD1	2	SOD1/AP3B1	0
GO:0009066	aspartate family amino acid metabolic process	2/123	51/18070	5.7612	0.04719	0.611994	0.835095	2	NIT2/AHCYL1	1	NIT2	1	AHCYL1
GO:0030850	prostate gland development	2/123	51/18070	5.7612	0.04719	0.611994	0.835095	2	MMP2/SFRP1	1	SFRP1	1	MMP2
GO:0031050	dsRNA processing	2/123	51/18070	5.7612	0.04719	0.611994	0.835095	2	SMAD3/TSNAX	2	TSNAX/SMAD3	0
GO:0048013	ephrin receptor signaling pathway	2/123	51/18070	5.7612	0.04719	0.611994	0.835095	2	PTPN11/MMP2	1	PTPN11	1	MMP2
GO:0070918	production of small RNA involved in gene silencing by RNA	2/123	51/18070	5.7612	0.04719	0.611994	0.835095	2	SMAD3/TSNAX	2	TSNAX/SMAD3	0
GO:1902743	regulation of lamellipodium organization	2/123	51/18070	5.7612	0.04719	0.611994	0.835095	2	CDC42/HRG	2	HRG/CDC42	0
GO:0009892	negative regulation of metabolic process	26/123	2746/18070	1.391	0.04752	0.615767	0.836052	26	CPB2/DNAJB1/CTSZ/SERPINF2/F2/PICALM/EIF2S1/MST1/SMAD3/SOD1/APOC1/PARK7/KNG1/H1-0/HMGB1/CALM1/EIF2AK2/YWHAQ/DNAJA1/C1QBP/MVP/ECM1/ZC3HAV1/SFRP1/TSNAX/SPON1	19	KNG1/ECM1/C1QBP/TSNAX/MVP/PICALM/YWHAQ/SOD1/CPB2/PARK7/SERPINF2/F2/SMAD3/HMGB1/APOC1/CTSZ/MST1/SFRP1/DNAJA1	7	SPON1/CALM1/ZC3HAV1/EIF2AK2/H1-0/EIF2S1/DNAJB1
GO:0022604	regulation of cell morphogenesis	7/123	484/18070	2.12474	0.0476	0.616297	0.836283	7	CDC42/F2/FGB/APOA1/FGA/C1QBP/GNA13	7	APOA1/C1QBP/FGB/GNA13/FGA/F2/CDC42	0
GO:0008285	negative regulation of cell proliferation	9/123	695/18070	1.90244	0.04784	0.618896	0.83697	9	CPB2/AIMP2/SMAD3/PLG/HRG/B4GALT1/EIF2AK2/GNA13/SFRP1	7	HRG/PLG/GNA13/CPB2/SMAD3/SFRP1/B4GALT1	2	EIF2AK2/AIMP2
GO:0007417	central nervous system development	12/123	1031/18070	1.70992	0.0483	0.62421	0.838272	12	GSN/PTPN11/BTD/CDC42/DNAJB1/MAPK3/F2/CNP/NDUFS3/CALM1/YWHAQ/SFRP1	10	GSN/YWHAQ/F2/BTD/MAPK3/CDC42/SFRP1/CNP/NDUFS3/PTPN11	2	CALM1/DNAJB1
GO:1901700	response to oxygen-containing compound	17/123	1622/18070	1.53975	0.04833	0.62421	0.838356	17	CPB2/PTPN11/MAPK3/CNP/EIF2S1/MMP2/SOD1/PARK7/AHCYL1/APOA4/SOD3/HMGB1/BCKDHB/AKR1C1/SFRP1/ADPRS/LAMTOR3	14	SOD3/APOA4/SOD1/AKR1C1/CPB2/PARK7/LAMTOR3/HMGB1/MAPK3/BCKDHB/SFRP1/CNP/PTPN11/ADPRS	3	MMP2/AHCYL1/EIF2S1
GO:0035821	modification of morphology or physiology of other organism	4/123	201/18070	2.92359	0.04861	0.62669	0.839137	4	CDC42/C8G/F2/HRG	4	HRG/C8G/F2/CDC42	0
GO:0046660	female sex differentiation	3/123	120/18070	3.67276	0.04869	0.62669	0.839359	3	MMP2/SOD1/SFRP1	2	SOD1/SFRP1	1	MMP2
GO:0009163	nucleoside biosynthetic process	2/123	52/18070	5.65041	0.04887	0.62669	0.839856	2	IMPDH2/GUK1	1	GUK1	1	IMPDH2
GO:0030490	maturation of SSU-rRNA	2/123	52/18070	5.65041	0.04887	0.62669	0.839856	2	RPS16/RPS28	2	RPS28/RPS16	0
GO:0051489	regulation of filopodium assembly	2/123	52/18070	5.65041	0.04887	0.62669	0.839856	2	CDC42/ARF6	1	CDC42	1	ARF6
GO:0071622	regulation of granulocyte chemotaxis	2/123	52/18070	5.65041	0.04887	0.62669	0.839856	2	MAPK3/C1QBP	2	C1QBP/MAPK3	0
GO:1903747	regulation of establishment of protein localization to mitochondrion	2/123	52/18070	5.65041	0.04887	0.62669	0.839856	2	UBE2L3/DNAJA1	2	UBE2L3/DNAJA1	0
GO:2000351	regulation of endothelial cell apoptotic process	2/123	52/18070	5.65041	0.04887	0.62669	0.839856	2	FGB/FGA	2	FGB/FGA	0
GO:0071826	ribonucleoprotein complex subunit organization	5/123	291/18070	2.52424	0.04888	0.62669	0.839883	5	DDX1/EIF2S1/SNRPD3/RPS28/C1QBP	3	C1QBP/DDX1/RPS28	2	SNRPD3/EIF2S1
GO:0030029	actin filament-based process	10/123	809/18070	1.81595	0.0494	0.632842	0.841301	10	GSN/CDC42/SERPINF2/APOA1/SMAD3/HRG/CSRP1/ARF6/SFRP1/PHPT1	9	HRG/APOA1/GSN/PHPT1/SERPINF2/SMAD3/CSRP1/CDC42/SFRP1	1	ARF6
GO:0001818	negative regulation of cytokine production	5/123	292/18070	2.51559	0.04947	0.633224	0.84149	5	PTPN11/F2/APOA1/HMGB1/C1QBP	5	APOA1/C1QBP/F2/HMGB1/PTPN11	0
GO:0009063	cellular amino acid catabolic process	3/123	121/18070	3.64241	0.04969	0.635008	0.842081	3	HIBCH/BCKDHB/ECHS1	2	ECHS1/BCKDHB	1	HIBCH
GO:0046916	cellular transition metal ion homeostasis	3/123	121/18070	3.64241	0.04969	0.635008	0.842081	3	AP3B1/PICALM/SOD1	3	PICALM/SOD1/AP3B1	0

## Sheet: CC
ID	Description	GeneRatio	BgRatio	FoldEnrichment	pvalue	p.adjust	qvalue	Count	genes	down_count	down_genes	up_count	up_genes
GO:0005576	extracellular region	85/125	4415/19281	2.96967	6.9e-27	1.38414e-23	1.36965e-23	85	LYPLA1/GSN/IGKV1D-13/IGHV1-69D/IGHV5-51/IGKV1-12/SERPINF2/MAMDC2/DNAJB1/CDC42/HEBP1/KRT12/C8G/CLSTN1/H3-3A/BTD/IMPDH2/CTSZ/F2/CNP/RPS3A/GC/FGB/NUCB2/COL8A2/DCN/APOA1/EIF2S1/MST1/COMP/CALU/MYOF/KRT73/MVP/MMP2/SOD1/NIT2/AKR7A2/C1QBP/ITGB4/APOC1/RPL22/PARK7/RPS16/AHCYL1/ATG7/PLG/SERPINC1/KNG1/IGLV1-40/FGA/HRG/APOA4/SOD3/HMGB1/CALM1/LAMP1/B4GALT1/CSRP1/IGHV1-2/YWHAQ/CFP/DNAJA1/AGL/IGFALS/ARL3/ASIP/MF…	66	KNG1/NUCB2/GNB2/ECM1/RPS3A/SERPINC1/MFAP4/HRG/C8G/APOA1/OLFML1/PLG/C1QBP/GSN/MAMDC2/CRYZ/SOD3/FGB/AKR7A2/APOA4/GNA13/IGFALS/MVP/IGHV5-51/LYPLA1/IGKV1D-13/IGKV1-12/PHPT1/YWHAQ/CFP/GLO1/CYTL1/SOD1/AKR1C1/FGA/CPB2/PARK7/ITGB4/CALU/NIT2/SERPINF2/GC/RPS28/LAMTOR3/F2/HEBP1/HMGB1/BTD/CSRP1/RPS16/HRNR/CLSTN1/ARL3/MYOF/APOC1/COMP/CTSZ/CDC42/MST1/H3-3A/SFRP1/DNAJA1/MFAP2/CNP/IGHV1-69D/B4GALT1	19	SPON1/MMP2/RPL22/DCN/IGHV1-2/CALM1/LAMP1/IGLV1-40/AHCYL1/AGL/ATG7/IMPDH2/COL8A2/ASIP/EIF2S1/ARF6/KRT12/KRT73/DNAJB1
GO:0005615	extracellular space	74/125	3344/19281	3.41338	7.8e-26	7.8234e-23	7.7415e-23	74	LYPLA1/GSN/IGKV1D-13/IGKV1-12/SERPINF2/DNAJB1/CDC42/HEBP1/KRT12/C8G/H3-3A/BTD/IMPDH2/CTSZ/F2/CNP/RPS3A/GC/FGB/NUCB2/COL8A2/DCN/APOA1/EIF2S1/MST1/COMP/MYOF/KRT73/MVP/MMP2/SOD1/NIT2/AKR7A2/ITGB4/APOC1/RPL22/PARK7/RPS16/AHCYL1/PLG/SERPINC1/KNG1/IGLV1-40/FGA/HRG/APOA4/SOD3/HMGB1/LAMP1/B4GALT1/CSRP1/YWHAQ/CFP/DNAJA1/IGFALS/ARL3/ASIP/MFAP4/ARF6/RPS28/GNB2/GLO1/AKR1C1/CRYZ/GNA13/ECM1/OLFML1/SFRP1/HRNR/C…	59	KNG1/NUCB2/GNB2/ECM1/RPS3A/SERPINC1/MFAP4/HRG/C8G/APOA1/OLFML1/PLG/GSN/CRYZ/SOD3/FGB/AKR7A2/APOA4/GNA13/IGFALS/MVP/LYPLA1/IGKV1D-13/IGKV1-12/PHPT1/YWHAQ/CFP/GLO1/CYTL1/SOD1/AKR1C1/FGA/CPB2/PARK7/ITGB4/NIT2/SERPINF2/GC/RPS28/LAMTOR3/F2/HEBP1/HMGB1/BTD/CSRP1/RPS16/HRNR/ARL3/MYOF/APOC1/COMP/CTSZ/CDC42/MST1/H3-3A/SFRP1/DNAJA1/CNP/B4GALT1	15	SPON1/MMP2/RPL22/DCN/LAMP1/IGLV1-40/AHCYL1/IMPDH2/COL8A2/ASIP/EIF2S1/ARF6/KRT12/KRT73/DNAJB1
GO:0044421	extracellular region part	75/125	3565/19281	3.24505	7e-25	4.68067e-22	4.45394e-22	75	LYPLA1/GSN/IGKV1D-13/IGKV1-12/SERPINF2/DNAJB1/CDC42/HEBP1/KRT12/C8G/H3-3A/BTD/IMPDH2/CTSZ/F2/CNP/RPS3A/GC/FGB/NUCB2/COL8A2/DCN/APOA1/EIF2S1/MST1/COMP/MYOF/KRT73/MVP/MMP2/SOD1/NIT2/AKR7A2/ITGB4/APOC1/RPL22/PARK7/RPS16/AHCYL1/PLG/SERPINC1/KNG1/IGLV1-40/FGA/HRG/APOA4/SOD3/HMGB1/LAMP1/B4GALT1/CSRP1/YWHAQ/CFP/DNAJA1/IGFALS/ARL3/ASIP/MFAP2/MFAP4/ARF6/RPS28/GNB2/GLO1/AKR1C1/CRYZ/GNA13/ECM1/OLFML1/SFRP1/…	60	KNG1/NUCB2/GNB2/ECM1/RPS3A/SERPINC1/MFAP4/HRG/C8G/APOA1/OLFML1/PLG/GSN/CRYZ/SOD3/FGB/AKR7A2/APOA4/GNA13/IGFALS/MVP/LYPLA1/IGKV1D-13/IGKV1-12/PHPT1/YWHAQ/CFP/GLO1/CYTL1/SOD1/AKR1C1/FGA/CPB2/PARK7/ITGB4/NIT2/SERPINF2/GC/RPS28/LAMTOR3/F2/HEBP1/HMGB1/BTD/CSRP1/RPS16/HRNR/ARL3/MYOF/APOC1/COMP/CTSZ/CDC42/MST1/H3-3A/SFRP1/DNAJA1/MFAP2/CNP/B4GALT1	15	SPON1/MMP2/RPL22/DCN/LAMP1/IGLV1-40/AHCYL1/IMPDH2/COL8A2/ASIP/EIF2S1/ARF6/KRT12/KRT73/DNAJB1
GO:0070062	extracellular exosome	59/125	2101/19281	4.33157	1.3e-24	6.5195e-22	6.14431e-22	59	LYPLA1/GSN/SERPINF2/DNAJB1/CDC42/HEBP1/KRT12/C8G/H3-3A/BTD/IMPDH2/CTSZ/F2/CNP/RPS3A/GC/FGB/NUCB2/APOA1/EIF2S1/COMP/MYOF/KRT73/MVP/SOD1/NIT2/AKR7A2/ITGB4/RPL22/PARK7/RPS16/AHCYL1/PLG/SERPINC1/KNG1/FGA/HRG/APOA4/SOD3/LAMP1/B4GALT1/CSRP1/YWHAQ/DNAJA1/IGFALS/ARL3/ARF6/RPS28/GNB2/GLO1/AKR1C1/CRYZ/GNA13/ECM1/SFRP1/HRNR/CPB2/PHPT1/LAMTOR3	50	KNG1/NUCB2/GNB2/ECM1/RPS3A/SERPINC1/HRG/C8G/APOA1/PLG/GSN/CRYZ/SOD3/FGB/AKR7A2/APOA4/GNA13/IGFALS/MVP/LYPLA1/PHPT1/YWHAQ/GLO1/SOD1/AKR1C1/FGA/CPB2/PARK7/ITGB4/NIT2/SERPINF2/GC/RPS28/LAMTOR3/F2/HEBP1/BTD/CSRP1/RPS16/HRNR/ARL3/MYOF/COMP/CTSZ/CDC42/H3-3A/SFRP1/DNAJA1/CNP/B4GALT1	9	RPL22/LAMP1/AHCYL1/IMPDH2/EIF2S1/ARF6/KRT12/KRT73/DNAJB1
GO:1903561	extracellular vesicle	59/125	2124/19281	4.28467	2.3e-24	7.68967e-22	7.60917e-22	59	LYPLA1/GSN/SERPINF2/DNAJB1/CDC42/HEBP1/KRT12/C8G/H3-3A/BTD/IMPDH2/CTSZ/F2/CNP/RPS3A/GC/FGB/NUCB2/APOA1/EIF2S1/COMP/MYOF/KRT73/MVP/SOD1/NIT2/AKR7A2/ITGB4/RPL22/PARK7/RPS16/AHCYL1/PLG/SERPINC1/KNG1/FGA/HRG/APOA4/SOD3/LAMP1/B4GALT1/CSRP1/YWHAQ/DNAJA1/IGFALS/ARL3/ARF6/RPS28/GNB2/GLO1/AKR1C1/CRYZ/GNA13/ECM1/SFRP1/HRNR/CPB2/PHPT1/LAMTOR3	50	KNG1/NUCB2/GNB2/ECM1/RPS3A/SERPINC1/HRG/C8G/APOA1/PLG/GSN/CRYZ/SOD3/FGB/AKR7A2/APOA4/GNA13/IGFALS/MVP/LYPLA1/PHPT1/YWHAQ/GLO1/SOD1/AKR1C1/FGA/CPB2/PARK7/ITGB4/NIT2/SERPINF2/GC/RPS28/LAMTOR3/F2/HEBP1/BTD/CSRP1/RPS16/HRNR/ARL3/MYOF/COMP/CTSZ/CDC42/H3-3A/SFRP1/DNAJA1/CNP/B4GALT1	9	RPL22/LAMP1/AHCYL1/IMPDH2/EIF2S1/ARF6/KRT12/KRT73/DNAJB1
GO:0043230	extracellular organelle	59/125	2125/19281	4.28265	2.3e-24	7.68967e-22	7.60917e-22	59	LYPLA1/GSN/SERPINF2/DNAJB1/CDC42/HEBP1/KRT12/C8G/H3-3A/BTD/IMPDH2/CTSZ/F2/CNP/RPS3A/GC/FGB/NUCB2/APOA1/EIF2S1/COMP/MYOF/KRT73/MVP/SOD1/NIT2/AKR7A2/ITGB4/RPL22/PARK7/RPS16/AHCYL1/PLG/SERPINC1/KNG1/FGA/HRG/APOA4/SOD3/LAMP1/B4GALT1/CSRP1/YWHAQ/DNAJA1/IGFALS/ARL3/ARF6/RPS28/GNB2/GLO1/AKR1C1/CRYZ/GNA13/ECM1/SFRP1/HRNR/CPB2/PHPT1/LAMTOR3	50	KNG1/NUCB2/GNB2/ECM1/RPS3A/SERPINC1/HRG/C8G/APOA1/PLG/GSN/CRYZ/SOD3/FGB/AKR7A2/APOA4/GNA13/IGFALS/MVP/LYPLA1/PHPT1/YWHAQ/GLO1/SOD1/AKR1C1/FGA/CPB2/PARK7/ITGB4/NIT2/SERPINF2/GC/RPS28/LAMTOR3/F2/HEBP1/BTD/CSRP1/RPS16/HRNR/ARL3/MYOF/COMP/CTSZ/CDC42/H3-3A/SFRP1/DNAJA1/CNP/B4GALT1	9	RPL22/LAMP1/AHCYL1/IMPDH2/EIF2S1/ARF6/KRT12/KRT73/DNAJB1
GO:0031982	vesicle	72/125	4008/19281	2.77092	2.1e-19	6.018e-17	5.955e-17	72	AP2B1/LYPLA1/GSN/SERPINF2/AP3B1/DNAJB1/CDC42/HEBP1/KRT12/C8G/CLSTN1/H3-3A/BTD/IMPDH2/CTSZ/MAPK3/PRAF2/F2/CNP/RPS3A/GC/FGB/PICALM/NUCB2/VPS29/APOA1/EIF2S1/COMP/CALU/MYOF/KRT73/MVP/SOD1/NIT2/AKR7A2/ITGB4/RPL22/PARK7/RPS16/AHCYL1/ATG7/PLG/SERPINC1/KNG1/FGA/HRG/APOA4/SOD3/HMGB1/CALM1/LAMP1/B4GALT1/CSRP1/YWHAQ/CFP/DNAJA1/AGL/IGFALS/ARL3/ARF6/RPS28/GNB2/GLO1/AKR1C1/CRYZ/GNA13/ECM1/SFRP1/HRNR/CPB2/PHPT1…	60	KNG1/NUCB2/GNB2/ECM1/RPS3A/SERPINC1/HRG/C8G/APOA1/PLG/GSN/CRYZ/SOD3/FGB/PRAF2/AKR7A2/AP2B1/APOA4/GNA13/IGFALS/MVP/LYPLA1/PICALM/PHPT1/YWHAQ/CFP/GLO1/SOD1/AKR1C1/FGA/CPB2/PARK7/ITGB4/CALU/NIT2/SERPINF2/GC/RPS28/LAMTOR3/F2/HEBP1/HMGB1/BTD/CSRP1/RPS16/HRNR/MAPK3/CLSTN1/ARL3/MYOF/COMP/CTSZ/CDC42/H3-3A/SFRP1/DNAJA1/VPS29/CNP/AP3B1/B4GALT1	12	RPL22/CALM1/LAMP1/AHCYL1/AGL/ATG7/IMPDH2/EIF2S1/ARF6/KRT12/KRT73/DNAJB1
GO:0062023	collagen-containing extracellular matrix	25/125	430/19281	8.96791	4.3e-17	1.07822e-14	1.06694e-14	25	SERPINF2/CTSZ/F2/FGB/COL8A2/DCN/APOA1/MST1/COMP/MMP2/ITGB4/PLG/SERPINC1/KNG1/FGA/HRG/APOA4/SOD3/CFP/MFAP2/MFAP4/ECM1/SFRP1/HRNR/SPON1	21	KNG1/ECM1/SERPINC1/MFAP4/HRG/APOA1/PLG/SOD3/FGB/APOA4/CFP/FGA/ITGB4/SERPINF2/F2/HRNR/COMP/CTSZ/MST1/SFRP1/MFAP2	4	SPON1/MMP2/DCN/COL8A2
GO:0031012	extracellular matrix	26/125	562/19281	7.13603	2.3e-15	5.12644e-13	5.07278e-13	26	SERPINF2/CTSZ/F2/FGB/COL8A2/DCN/APOA1/MST1/COMP/MMP2/ITGB4/PLG/SERPINC1/KNG1/FGA/HRG/APOA4/SOD3/CFP/IGFALS/MFAP2/MFAP4/ECM1/SFRP1/HRNR/SPON1	22	KNG1/ECM1/SERPINC1/MFAP4/HRG/APOA1/PLG/SOD3/FGB/APOA4/IGFALS/CFP/FGA/ITGB4/SERPINF2/F2/HRNR/COMP/CTSZ/MST1/SFRP1/MFAP2	4	SPON1/MMP2/DCN/COL8A2
GO:0044444	cytoplasmic part	105/125	10429/19281	1.55298	1.3e-12	2.6078e-10	2.5805e-10	105	HM13/AP2B1/DDX1/LYPLA1/GSN/SERPINF2/MAMDC2/AP3B1/DNAJB1/CDC42/KRT12/CLSTN1/SUMF2/BTD/IMPDH2/CTSZ/EIF2AK2/POR/MAPK3/PRAF2/AIMP2/GUK1/HIBCH/ZC3HAV1/LASP1/CYCS/F2/CNP/RPS3A/GC/FGB/SKP1/PICALM/NUCB2/COL8A2/DCN/VPS29/APOA1/EIF2S1/MST1/CALU/MYOF/KRT73/SMAD3/SEC11A/MVP/MMP2/SNRPD3/SOD1/NIT2/AKR7A2/SLC25A11/C1QBP/APOC1/RPL22/PARK7/RPS16/TECR/AHCYL1/NDUFS3/ATG7/PLG/SERPINC1/KNG1/FGA/HRG/APOA4/EPHX1/H1-0/S…	78	SLC25A11/KNG1/NUCB2/GNB2/ECM1/RPS3A/SERPINC1/HRG/APOA1/PLG/C1QBP/GSN/RCN3/MAMDC2/CRYZ/SOD3/FGB/TSNAX/PRAF2/AKR7A2/AP2B1/APOA4/GNA13/MVP/LYPLA1/PICALM/PHPT1/YWHAQ/CFP/GLO1/SOD1/AKR1C1/EPHX1/FGA/PARK7/CALU/DDX1/NIT2/SERPINF2/GC/RPS28/LAMTOR3/F2/SLC25A4/POR/SMAD3/HMGB1/TECR/SUMF2/BTD/CSRP1/RPS16/HRNR/UBE2L3/MAPK3/ECHS1/GUK1/CLSTN1/ARL3/MYOF/BCKDHB/APOC1/SKP1/CTSZ/CDC42/MST1/SFRP1/CYCS/DNAJA1/VPS29/G…	27	SPON1/MMP2/RPL22/DCN/CALM1/HIBCH/LAMP1/LASP1/HM13/AHCYL1/ZC3HAV1/EIF2AK2/AGL/ATG7/IMPDH2/SNRPD3/COL8A2/H1-0/EIF2S1/CCDC47/ARF6/KRT12/KRT73/FNTA/DNAJB1/AIMP2/SEC11A
GO:0034774	secretory granule lumen	18/125	321/19281	8.64942	2.9e-12	5.28855e-10	5.23318e-10	18	GSN/SERPINF2/IMPDH2/CTSZ/FGB/APOA1/MVP/NIT2/ATG7/PLG/KNG1/FGA/HRG/HMGB1/CFP/AGL/ECM1/HRNR	15	KNG1/ECM1/HRG/APOA1/PLG/GSN/FGB/MVP/CFP/FGA/NIT2/SERPINF2/HMGB1/HRNR/CTSZ	3	AGL/ATG7/IMPDH2
GO:0060205	cytoplasmic vesicle lumen	18/125	339/19281	8.19016	7.2e-12	1.15731e-09	1.08684e-09	18	GSN/SERPINF2/IMPDH2/CTSZ/FGB/APOA1/MVP/NIT2/ATG7/PLG/KNG1/FGA/HRG/HMGB1/CFP/AGL/ECM1/HRNR	15	KNG1/ECM1/HRG/APOA1/PLG/GSN/FGB/MVP/CFP/FGA/NIT2/SERPINF2/HMGB1/HRNR/CTSZ	3	AGL/ATG7/IMPDH2
GO:0031983	vesicle lumen	18/125	340/19281	8.16607	7.5e-12	1.15731e-09	1.11936e-09	18	GSN/SERPINF2/IMPDH2/CTSZ/FGB/APOA1/MVP/NIT2/ATG7/PLG/KNG1/FGA/HRG/HMGB1/CFP/AGL/ECM1/HRNR	15	KNG1/ECM1/HRG/APOA1/PLG/GSN/FGB/MVP/CFP/FGA/NIT2/SERPINF2/HMGB1/HRNR/CTSZ	3	AGL/ATG7/IMPDH2
GO:0072562	blood microparticle	13/125	143/19281	14.0225	8.9e-12	1.27524e-09	1.26189e-09	13	GSN/SERPINF2/C8G/F2/GC/FGB/APOA1/PLG/SERPINC1/KNG1/FGA/HRG/APOA4	13	KNG1/SERPINC1/HRG/C8G/APOA1/PLG/GSN/FGB/APOA4/FGA/SERPINF2/GC/F2	0
GO:0012505	endomembrane system	64/125	4813/19281	2.05108	2.4e-10	3.2096e-08	3.176e-08	64	HM13/AP2B1/LYPLA1/GSN/SERPINF2/MAMDC2/AP3B1/CDC42/CLSTN1/SUMF2/IMPDH2/CTSZ/POR/MAPK3/PRAF2/F2/RPS3A/FGB/PICALM/NUCB2/COL8A2/DCN/VPS29/APOA1/TMPO/CALU/MYOF/SMAD3/SEC11A/MVP/NIT2/AKR7A2/ITGB4/APOC1/PARK7/TECR/AHCYL1/ATG7/PLG/SERPINC1/KNG1/FGA/HRG/APOA4/EPHX1/H1-0/SOD3/HMGB1/LAMP1/B4GALT1/CFP/DNAJA1/AGL/ARL3/ARF6/RPS28/ECM1/TSNAX/HRNR/GALNT6/CCDC47/RCN3/SPON1/LAMTOR3	51	KNG1/NUCB2/ECM1/RPS3A/SERPINC1/HRG/APOA1/PLG/GSN/RCN3/MAMDC2/SOD3/FGB/TSNAX/PRAF2/AKR7A2/AP2B1/APOA4/MVP/LYPLA1/PICALM/CFP/EPHX1/FGA/PARK7/ITGB4/CALU/NIT2/SERPINF2/RPS28/LAMTOR3/F2/TMPO/POR/SMAD3/HMGB1/TECR/SUMF2/HRNR/MAPK3/CLSTN1/ARL3/MYOF/APOC1/CTSZ/CDC42/DNAJA1/VPS29/GALNT6/AP3B1/B4GALT1	13	SPON1/DCN/LAMP1/HM13/AHCYL1/AGL/ATG7/IMPDH2/COL8A2/H1-0/CCDC47/ARF6/SEC11A
GO:0005788	endoplasmic reticulum lumen	14/125	313/19281	6.89927	1.6e-08	2.006e-06	1.985e-06	14	SUMF2/CTSZ/MAPK3/F2/COL8A2/APOA1/CALU/SERPINC1/KNG1/FGA/APOA4/CFP/RCN3/SPON1	12	KNG1/SERPINC1/APOA1/RCN3/APOA4/CFP/FGA/CALU/F2/SUMF2/MAPK3/CTSZ	2	SPON1/COL8A2
GO:0043227	membrane-bounded organelle	111/125	13088/19281	1.30819	4e-08	4.72e-06	4.54896e-06	111	HM13/AP2B1/DDX1/LYPLA1/GSN/SERPINF2/MAMDC2/AP3B1/DNAJB1/CDC42/HEBP1/KRT12/C8G/CLSTN1/SUMF2/H3-3A/BTD/HNRNPA3/IMPDH2/CTSZ/EIF2AK2/POR/MAPK3/PRAF2/AIMP2/HIBCH/ZC3HAV1/CYCS/F2/CNP/RPS3A/GC/FGB/SKP1/PICALM/NUCB2/COL8A2/DCN/VPS29/APOA1/EIF2S1/MST1/COMP/TMPO/CALU/MYOF/KRT73/SMAD3/SEC11A/MVP/MMP2/SNRPD3/SOD1/NIT2/AKR7A2/SLC25A11/C1QBP/ITGB4/APOC1/RPL22/PARK7/RPS16/TECR/AHCYL1/NDUFS3/ATG7/PLG/SERPINC1/KN…	86	SLC25A11/KNG1/NUCB2/GNB2/ECM1/RPS3A/SERPINC1/HRG/C8G/APOA1/PLG/C1QBP/GSN/RCN3/MAMDC2/CRYZ/SOD3/FGB/TSNAX/PRAF2/AKR7A2/AP2B1/APOA4/GNA13/IGFALS/MVP/LYPLA1/PICALM/PHPT1/YWHAQ/CFP/GLO1/SOD1/AKR1C1/EPHX1/FGA/CPB2/PARK7/ITGB4/CALU/DDX1/NIT2/SERPINF2/GC/HNRNPA3/RPS28/LAMTOR3/F2/TMPO/SLC25A4/POR/HEBP1/SMAD3/HMGB1/TECR/SUMF2/BTD/CSRP1/RPS16/HRNR/UBE2L3/MAPK3/ECHS1/CLSTN1/ARL3/MYOF/BCKDHB/APOC1/COMP/SKP1/…	25	SPON1/MMP2/RPL22/DCN/CALM1/HIBCH/LAMP1/HM13/AHCYL1/ZC3HAV1/EIF2AK2/AGL/ATG7/IMPDH2/SNRPD3/COL8A2/H1-0/EIF2S1/CCDC47/ARF6/KRT12/KRT73/DNAJB1/AIMP2/SEC11A
GO:0005737	cytoplasm	107/125	12312/19281	1.34052	4.9e-08	5.46078e-06	5.40361e-06	107	HM13/AP2B1/DDX1/LYPLA1/GSN/SERPINF2/MAMDC2/AP3B1/DNAJB1/CDC42/HEBP1/KRT12/CLSTN1/SUMF2/BTD/IMPDH2/CTSZ/EIF2AK2/POR/MAPK3/PRAF2/AIMP2/GUK1/HIBCH/ZC3HAV1/LASP1/CYCS/F2/CNP/RPS3A/GC/FGB/SKP1/PICALM/NUCB2/COL8A2/DCN/VPS29/APOA1/EIF2S1/MST1/TMPO/CALU/MYOF/KRT73/SMAD3/SEC11A/MVP/MMP2/SNRPD3/SOD1/NIT2/AKR7A2/SLC25A11/C1QBP/APOC1/RPL22/PARK7/RPS16/TECR/AHCYL1/NDUFS3/ATG7/PLG/SERPINC1/KNG1/FGA/HRG/APOA4/E…	80	SLC25A11/KNG1/NUCB2/GNB2/ECM1/RPS3A/SERPINC1/HRG/APOA1/PLG/C1QBP/GSN/RCN3/MAMDC2/CRYZ/SOD3/FGB/TSNAX/PRAF2/AKR7A2/AP2B1/APOA4/GNA13/MVP/LYPLA1/PICALM/PHPT1/YWHAQ/CFP/GLO1/SOD1/AKR1C1/EPHX1/FGA/PARK7/CALU/DDX1/NIT2/SERPINF2/GC/RPS28/LAMTOR3/F2/TMPO/SLC25A4/POR/HEBP1/SMAD3/HMGB1/TECR/SUMF2/BTD/CSRP1/RPS16/HRNR/UBE2L3/MAPK3/ECHS1/GUK1/CLSTN1/ARL3/MYOF/BCKDHB/APOC1/SKP1/CTSZ/CDC42/MST1/SFRP1/CYCS/DNA…	27	SPON1/MMP2/RPL22/DCN/CALM1/HIBCH/LAMP1/LASP1/HM13/AHCYL1/ZC3HAV1/EIF2AK2/AGL/ATG7/IMPDH2/SNRPD3/COL8A2/H1-0/EIF2S1/CCDC47/ARF6/KRT12/KRT73/FNTA/DNAJB1/AIMP2/SEC11A
GO:0005783	endoplasmic reticulum	34/125	2077/19281	2.525	2.4e-07	2.53389e-05	2.39353e-05	34	HM13/LYPLA1/MAMDC2/CDC42/CLSTN1/SUMF2/CTSZ/POR/MAPK3/F2/RPS3A/FGB/NUCB2/COL8A2/APOA1/CALU/SEC11A/APOC1/PARK7/TECR/AHCYL1/SERPINC1/KNG1/FGA/APOA4/EPHX1/HMGB1/CFP/DNAJA1/AGL/RPS28/CCDC47/RCN3/SPON1	27	KNG1/NUCB2/RPS3A/SERPINC1/APOA1/RCN3/MAMDC2/FGB/APOA4/LYPLA1/CFP/EPHX1/FGA/PARK7/CALU/RPS28/F2/POR/HMGB1/TECR/SUMF2/MAPK3/CLSTN1/APOC1/CTSZ/CDC42/DNAJA1	7	SPON1/HM13/AHCYL1/AGL/COL8A2/CCDC47/SEC11A
GO:0030141	secretory granule	21/125	894/19281	3.62328	2.8e-07	2.8084e-05	2.73762e-05	21	GSN/SERPINF2/IMPDH2/CTSZ/FGB/APOA1/MVP/NIT2/ATG7/PLG/KNG1/FGA/HRG/HMGB1/LAMP1/B4GALT1/CFP/AGL/ECM1/HRNR/LAMTOR3	17	KNG1/ECM1/HRG/APOA1/PLG/GSN/FGB/MVP/CFP/FGA/NIT2/SERPINF2/LAMTOR3/HMGB1/HRNR/CTSZ/B4GALT1	4	LAMP1/AGL/ATG7/IMPDH2
GO:0099503	secretory vesicle	23/125	1071/19281	3.31252	3.5e-07	3.34333e-05	3.30834e-05	23	GSN/SERPINF2/IMPDH2/CTSZ/FGB/PICALM/APOA1/MYOF/MVP/NIT2/ATG7/PLG/KNG1/FGA/HRG/HMGB1/LAMP1/B4GALT1/CFP/AGL/ECM1/HRNR/LAMTOR3	19	KNG1/ECM1/HRG/APOA1/PLG/GSN/FGB/MVP/PICALM/CFP/FGA/NIT2/SERPINF2/LAMTOR3/HMGB1/HRNR/MYOF/CTSZ/B4GALT1	4	LAMP1/AGL/ATG7/IMPDH2
GO:0005925	focal adhesion	14/125	425/19281	5.08111	6.8e-07	6.20036e-05	6.42743e-05	14	GSN/CDC42/MAPK3/LASP1/RPS3A/ITGB4/RPL22/RPS16/CSRP1/YWHAQ/ARF6/GNB2/GNA13/LAMTOR3	11	GNB2/RPS3A/GSN/GNA13/YWHAQ/ITGB4/LAMTOR3/CSRP1/RPS16/MAPK3/CDC42	3	RPL22/LASP1/ARF6
GO:0005924	cell-substrate adherens junction	14/125	429/19281	5.03373	7.6e-07	6.62852e-05	7.18354e-05	14	GSN/CDC42/MAPK3/LASP1/RPS3A/ITGB4/RPL22/RPS16/CSRP1/YWHAQ/ARF6/GNB2/GNA13/LAMTOR3	11	GNB2/RPS3A/GSN/GNA13/YWHAQ/ITGB4/LAMTOR3/CSRP1/RPS16/MAPK3/CDC42	3	RPL22/LASP1/ARF6
GO:0030055	cell-substrate junction	14/125	435/19281	4.9643	9e-07	7.5225e-05	8.50672e-05	14	GSN/CDC42/MAPK3/LASP1/RPS3A/ITGB4/RPL22/RPS16/CSRP1/YWHAQ/ARF6/GNB2/GNA13/LAMTOR3	11	GNB2/RPS3A/GSN/GNA13/YWHAQ/ITGB4/LAMTOR3/CSRP1/RPS16/MAPK3/CDC42	3	RPL22/LASP1/ARF6
GO:0031410	cytoplasmic vesicle	36/125	2521/19281	2.20267	2.6e-06	0.000208624	0.00024571	36	AP2B1/GSN/SERPINF2/AP3B1/CDC42/CLSTN1/IMPDH2/CTSZ/MAPK3/PRAF2/CNP/FGB/PICALM/VPS29/APOA1/CALU/MYOF/MVP/SOD1/NIT2/ATG7/PLG/KNG1/FGA/HRG/APOA4/HMGB1/LAMP1/B4GALT1/CFP/AGL/ARF6/GNA13/ECM1/HRNR/LAMTOR3	31	KNG1/ECM1/HRG/APOA1/PLG/GSN/FGB/PRAF2/AP2B1/APOA4/GNA13/MVP/PICALM/CFP/SOD1/FGA/CALU/NIT2/SERPINF2/LAMTOR3/HMGB1/HRNR/MAPK3/CLSTN1/MYOF/CTSZ/CDC42/VPS29/CNP/AP3B1/B4GALT1	5	LAMP1/AGL/ATG7/IMPDH2/ARF6
GO:0097708	intracellular vesicle	36/125	2529/19281	2.1957	2.8e-06	0.000216031	0.000264606	36	AP2B1/GSN/SERPINF2/AP3B1/CDC42/CLSTN1/IMPDH2/CTSZ/MAPK3/PRAF2/CNP/FGB/PICALM/VPS29/APOA1/CALU/MYOF/MVP/SOD1/NIT2/ATG7/PLG/KNG1/FGA/HRG/APOA4/HMGB1/LAMP1/B4GALT1/CFP/AGL/ARF6/GNA13/ECM1/HRNR/LAMTOR3	31	KNG1/ECM1/HRG/APOA1/PLG/GSN/FGB/PRAF2/AP2B1/APOA4/GNA13/MVP/PICALM/CFP/SOD1/FGA/CALU/NIT2/SERPINF2/LAMTOR3/HMGB1/HRNR/MAPK3/CLSTN1/MYOF/CTSZ/CDC42/VPS29/CNP/AP3B1/B4GALT1	5	LAMP1/AGL/ATG7/IMPDH2/ARF6
GO:0044422	organelle part	94/125	10670/19281	1.35889	3.2e-06	0.000229257	0.000302395	94	HM13/AP2B1/DDX1/LYPLA1/GSN/SERPINF2/AP3B1/DNAJB1/CDC42/KRT12/CLSTN1/SUMF2/H3-3A/BTD/HNRNPA3/IMPDH2/CTSZ/POR/MAPK3/PRAF2/HIBCH/LASP1/CYCS/F2/CNP/RPS3A/GC/FGB/SKP1/NUCB2/COL8A2/DCN/VPS29/APOA1/TMPO/CALU/MYOF/KRT73/SMAD3/SEC11A/MVP/MMP2/SNRPD3/SOD1/NIT2/SLC25A11/C1QBP/ITGB4/RPL22/PARK7/RPS16/TECR/AHCYL1/NDUFS3/ATG7/PLG/SERPINC1/KNG1/FGA/HRG/APOA4/EPHX1/H1-0/SOD3/HMGB1/UQCRFS1P1/CALM1/LAMP1/SLC25A4/B…	71	SLC25A11/KNG1/NUCB2/GNB2/ECM1/RPS3A/SERPINC1/HRG/APOA1/PLG/C1QBP/GSN/RCN3/SOD3/FGB/TSNAX/PRAF2/AP2B1/APOA4/MVP/LYPLA1/PHPT1/CFP/GLO1/SOD1/EPHX1/FGA/PARK7/ITGB4/CALU/DDX1/NIT2/SERPINF2/GC/HNRNPA3/RPS28/LAMTOR3/F2/TMPO/SLC25A4/POR/SMAD3/HMGB1/TECR/SUMF2/BTD/CSRP1/RPS16/HRNR/UBE2L3/MAPK3/ECHS1/CLSTN1/ARL3/MYOF/BCKDHB/SKP1/CTSZ/CDC42/H3-3A/CYCS/DNAJA1/VPS29/GALNT6/CNP/AP3B1/NDUFS3/PTPN11/UQCRFS1P1/B4…	23	SPON1/MMP2/RPL22/DCN/CALM1/HIBCH/LAMP1/LASP1/HM13/AHCYL1/AGL/ATG7/IMPDH2/SNRPD3/COL8A2/H1-0/CCDC47/ARF6/KRT12/KRT73/FNTA/DNAJB1/SEC11A
GO:0044446	intracellular organelle part	92/125	10332/19281	1.37348	3.2e-06	0.000229257	0.000302395	92	HM13/AP2B1/DDX1/LYPLA1/GSN/SERPINF2/AP3B1/DNAJB1/CDC42/KRT12/CLSTN1/SUMF2/H3-3A/BTD/HNRNPA3/IMPDH2/CTSZ/POR/MAPK3/PRAF2/HIBCH/LASP1/CYCS/F2/CNP/RPS3A/GC/FGB/SKP1/NUCB2/COL8A2/DCN/VPS29/APOA1/TMPO/CALU/MYOF/KRT73/SMAD3/SEC11A/MVP/SNRPD3/SOD1/NIT2/SLC25A11/C1QBP/ITGB4/RPL22/PARK7/RPS16/TECR/AHCYL1/NDUFS3/ATG7/PLG/SERPINC1/KNG1/FGA/HRG/APOA4/EPHX1/H1-0/SOD3/HMGB1/UQCRFS1P1/CALM1/LAMP1/SLC25A4/B4GALT…	70	SLC25A11/KNG1/NUCB2/GNB2/ECM1/RPS3A/SERPINC1/HRG/APOA1/PLG/C1QBP/GSN/RCN3/SOD3/FGB/TSNAX/PRAF2/AP2B1/APOA4/MVP/LYPLA1/PHPT1/CFP/GLO1/SOD1/EPHX1/FGA/PARK7/ITGB4/CALU/DDX1/NIT2/SERPINF2/GC/HNRNPA3/RPS28/LAMTOR3/F2/TMPO/SLC25A4/POR/SMAD3/HMGB1/TECR/SUMF2/BTD/RPS16/HRNR/UBE2L3/MAPK3/ECHS1/CLSTN1/ARL3/MYOF/BCKDHB/SKP1/CTSZ/CDC42/H3-3A/CYCS/DNAJA1/VPS29/GALNT6/CNP/AP3B1/NDUFS3/PTPN11/UQCRFS1P1/B4GALT1/…	22	SPON1/RPL22/DCN/CALM1/HIBCH/LAMP1/LASP1/HM13/AHCYL1/AGL/ATG7/IMPDH2/SNRPD3/COL8A2/H1-0/CCDC47/ARF6/KRT12/KRT73/FNTA/DNAJB1/SEC11A
GO:0043226	organelle	113/125	14294/19281	1.21939	4.3e-06	0.000294213	0.000406301	113	HM13/AP2B1/DDX1/LYPLA1/GSN/SERPINF2/MAMDC2/AP3B1/DNAJB1/CDC42/HEBP1/KRT12/C8G/CLSTN1/SUMF2/H3-3A/BTD/HNRNPA3/IMPDH2/CTSZ/EIF2AK2/POR/MAPK3/PRAF2/AIMP2/HIBCH/ZC3HAV1/LASP1/CYCS/F2/CNP/RPS3A/GC/FGB/SKP1/PICALM/NUCB2/COL8A2/DCN/VPS29/APOA1/EIF2S1/MST1/COMP/TMPO/CALU/MYOF/KRT73/SMAD3/SEC11A/MVP/MMP2/SNRPD3/SOD1/NIT2/AKR7A2/SLC25A11/C1QBP/ITGB4/APOC1/RPL22/PARK7/RPS16/TECR/AHCYL1/NDUFS3/ATG7/PLG/SERPI…	86	SLC25A11/KNG1/NUCB2/GNB2/ECM1/RPS3A/SERPINC1/HRG/C8G/APOA1/PLG/C1QBP/GSN/RCN3/MAMDC2/CRYZ/SOD3/FGB/TSNAX/PRAF2/AKR7A2/AP2B1/APOA4/GNA13/IGFALS/MVP/LYPLA1/PICALM/PHPT1/YWHAQ/CFP/GLO1/SOD1/AKR1C1/EPHX1/FGA/CPB2/PARK7/ITGB4/CALU/DDX1/NIT2/SERPINF2/GC/HNRNPA3/RPS28/LAMTOR3/F2/TMPO/SLC25A4/POR/HEBP1/SMAD3/HMGB1/TECR/SUMF2/BTD/CSRP1/RPS16/HRNR/UBE2L3/MAPK3/ECHS1/CLSTN1/ARL3/MYOF/BCKDHB/APOC1/COMP/SKP1/…	27	SPON1/MMP2/RPL22/DCN/CALM1/HIBCH/LAMP1/LASP1/HM13/AHCYL1/ZC3HAV1/EIF2AK2/AGL/ATG7/IMPDH2/SNRPD3/COL8A2/H1-0/EIF2S1/CCDC47/ARF6/KRT12/KRT73/FNTA/DNAJB1/AIMP2/SEC11A
GO:0044433	cytoplasmic vesicle part	27/125	1626/19281	2.56131	4.4e-06	0.000294213	0.000415746	27	AP2B1/GSN/SERPINF2/AP3B1/IMPDH2/CTSZ/PRAF2/FGB/VPS29/APOA1/MYOF/MVP/NIT2/ATG7/PLG/KNG1/FGA/HRG/HMGB1/LAMP1/B4GALT1/CFP/AGL/ARF6/ECM1/HRNR/LAMTOR3	22	KNG1/ECM1/HRG/APOA1/PLG/GSN/FGB/PRAF2/AP2B1/MVP/CFP/FGA/NIT2/SERPINF2/LAMTOR3/HMGB1/HRNR/MYOF/CTSZ/VPS29/AP3B1/B4GALT1	5	LAMP1/AGL/ATG7/IMPDH2/ARF6
GO:0005912	adherens junction	15/125	574/19281	4.03087	4.7e-06	0.0003009	0.00044408	15	GSN/CDC42/MAPK3/LASP1/RPS3A/ITGB4/RPL22/PARK7/RPS16/CSRP1/YWHAQ/ARF6/GNB2/GNA13/LAMTOR3	12	GNB2/RPS3A/GSN/GNA13/YWHAQ/PARK7/ITGB4/LAMTOR3/CSRP1/RPS16/MAPK3/CDC42	3	RPL22/LASP1/ARF6
GO:0031093	platelet alpha granule lumen	6/125	67/19281	13.8133	4.8e-06	0.0003009	0.000453524	6	SERPINF2/FGB/PLG/KNG1/FGA/HRG	6	KNG1/HRG/PLG/FGB/FGA/SERPINF2	0
GO:0044432	endoplasmic reticulum part	25/125	1500/19281	2.5708	1e-05	0.000607879	0.000944378	25	HM13/CDC42/CLSTN1/SUMF2/CTSZ/POR/MAPK3/F2/COL8A2/APOA1/CALU/SEC11A/TECR/AHCYL1/SERPINC1/KNG1/FGA/APOA4/EPHX1/CFP/DNAJA1/RPS28/CCDC47/RCN3/SPON1	19	KNG1/SERPINC1/APOA1/RCN3/APOA4/CFP/EPHX1/FGA/CALU/RPS28/F2/POR/TECR/SUMF2/MAPK3/CLSTN1/CTSZ/CDC42/DNAJA1	6	SPON1/HM13/AHCYL1/COL8A2/CCDC47/SEC11A
GO:0031974	membrane-enclosed lumen	60/125	5716/19281	1.61912	1.1e-05	0.000612944	0.00103872	60	DDX1/LYPLA1/GSN/SERPINF2/DNAJB1/SUMF2/H3-3A/BTD/HNRNPA3/IMPDH2/CTSZ/MAPK3/HIBCH/CYCS/F2/RPS3A/GC/FGB/SKP1/COL8A2/DCN/APOA1/CALU/SMAD3/MVP/SNRPD3/SOD1/NIT2/C1QBP/ITGB4/PARK7/RPS16/NDUFS3/ATG7/PLG/SERPINC1/KNG1/FGA/HRG/APOA4/H1-0/SOD3/HMGB1/CALM1/BCKDHB/CFP/ECHS1/AGL/ARL3/RPS28/UBE2L3/GLO1/PTPN11/ECM1/TSNAX/HRNR/RCN3/SPON1/PHPT1/ADPRS	49	KNG1/ECM1/RPS3A/SERPINC1/HRG/APOA1/PLG/C1QBP/GSN/RCN3/SOD3/FGB/TSNAX/APOA4/MVP/LYPLA1/PHPT1/CFP/GLO1/SOD1/FGA/PARK7/ITGB4/CALU/DDX1/NIT2/SERPINF2/GC/HNRNPA3/RPS28/F2/SMAD3/HMGB1/SUMF2/BTD/RPS16/HRNR/UBE2L3/MAPK3/ECHS1/ARL3/BCKDHB/SKP1/CTSZ/H3-3A/CYCS/NDUFS3/PTPN11/ADPRS	11	SPON1/DCN/CALM1/HIBCH/AGL/ATG7/IMPDH2/SNRPD3/COL8A2/H1-0/DNAJB1
GO:0043233	organelle lumen	60/125	5716/19281	1.61912	1.1e-05	0.000612944	0.00103872	60	DDX1/LYPLA1/GSN/SERPINF2/DNAJB1/SUMF2/H3-3A/BTD/HNRNPA3/IMPDH2/CTSZ/MAPK3/HIBCH/CYCS/F2/RPS3A/GC/FGB/SKP1/COL8A2/DCN/APOA1/CALU/SMAD3/MVP/SNRPD3/SOD1/NIT2/C1QBP/ITGB4/PARK7/RPS16/NDUFS3/ATG7/PLG/SERPINC1/KNG1/FGA/HRG/APOA4/H1-0/SOD3/HMGB1/CALM1/BCKDHB/CFP/ECHS1/AGL/ARL3/RPS28/UBE2L3/GLO1/PTPN11/ECM1/TSNAX/HRNR/RCN3/SPON1/PHPT1/ADPRS	49	KNG1/ECM1/RPS3A/SERPINC1/HRG/APOA1/PLG/C1QBP/GSN/RCN3/SOD3/FGB/TSNAX/APOA4/MVP/LYPLA1/PHPT1/CFP/GLO1/SOD1/FGA/PARK7/ITGB4/CALU/DDX1/NIT2/SERPINF2/GC/HNRNPA3/RPS28/F2/SMAD3/HMGB1/SUMF2/BTD/RPS16/HRNR/UBE2L3/MAPK3/ECHS1/ARL3/BCKDHB/SKP1/CTSZ/H3-3A/CYCS/NDUFS3/PTPN11/ADPRS	11	SPON1/DCN/CALM1/HIBCH/AGL/ATG7/IMPDH2/SNRPD3/COL8A2/H1-0/DNAJB1
GO:0070013	intracellular organelle lumen	60/125	5716/19281	1.61912	1.1e-05	0.000612944	0.00103872	60	DDX1/LYPLA1/GSN/SERPINF2/DNAJB1/SUMF2/H3-3A/BTD/HNRNPA3/IMPDH2/CTSZ/MAPK3/HIBCH/CYCS/F2/RPS3A/GC/FGB/SKP1/COL8A2/DCN/APOA1/CALU/SMAD3/MVP/SNRPD3/SOD1/NIT2/C1QBP/ITGB4/PARK7/RPS16/NDUFS3/ATG7/PLG/SERPINC1/KNG1/FGA/HRG/APOA4/H1-0/SOD3/HMGB1/CALM1/BCKDHB/CFP/ECHS1/AGL/ARL3/RPS28/UBE2L3/GLO1/PTPN11/ECM1/TSNAX/HRNR/RCN3/SPON1/PHPT1/ADPRS	49	KNG1/ECM1/RPS3A/SERPINC1/HRG/APOA1/PLG/C1QBP/GSN/RCN3/SOD3/FGB/TSNAX/APOA4/MVP/LYPLA1/PHPT1/CFP/GLO1/SOD1/FGA/PARK7/ITGB4/CALU/DDX1/NIT2/SERPINF2/GC/HNRNPA3/RPS28/F2/SMAD3/HMGB1/SUMF2/BTD/RPS16/HRNR/UBE2L3/MAPK3/ECHS1/ARL3/BCKDHB/SKP1/CTSZ/H3-3A/CYCS/NDUFS3/PTPN11/ADPRS	11	SPON1/DCN/CALM1/HIBCH/AGL/ATG7/IMPDH2/SNRPD3/COL8A2/H1-0/DNAJB1
GO:0005577	fibrinogen complex	3/125	8/19281	57.843	1.5e-05	0.000813243	0.0014159	3	SERPINF2/FGB/FGA	3	FGB/FGA/SERPINF2	0
GO:1904813	ficolin-1-rich granule lumen	7/125	124/19281	8.70755	1.6e-05	0.000844632	0.00151015	7	GSN/IMPDH2/CTSZ/MVP/ATG7/HMGB1/AGL	4	GSN/MVP/HMGB1/CTSZ	3	AGL/ATG7/IMPDH2
GO:0101002	ficolin-1-rich granule	8/125	185/19281	6.67018	2.8e-05	0.0014042	0.00263977	8	GSN/IMPDH2/CTSZ/MVP/ATG7/HMGB1/LAMP1/AGL	4	GSN/MVP/HMGB1/CTSZ	4	LAMP1/AGL/ATG7/IMPDH2
GO:0031091	platelet alpha granule	6/125	91/19281	10.1702	2.8e-05	0.0014042	0.00263977	6	SERPINF2/FGB/PLG/KNG1/FGA/HRG	6	KNG1/HRG/PLG/FGB/FGA/SERPINF2	0
GO:0070161	anchoring junction	16/125	773/19281	3.19271	4e-05	0.00195707	0.00376684	16	GSN/CDC42/MAPK3/LASP1/RPS3A/ITGB4/RPL22/PARK7/RPS16/B4GALT1/CSRP1/YWHAQ/ARF6/GNB2/GNA13/LAMTOR3	13	GNB2/RPS3A/GSN/GNA13/YWHAQ/PARK7/ITGB4/LAMTOR3/CSRP1/RPS16/MAPK3/CDC42/B4GALT1	3	RPL22/LASP1/ARF6
GO:0009986	cell surface	17/125	913/19281	2.87209	8.5e-05	0.00405976	0.00797076	17	HM13/LYPLA1/SERPINF2/CLSTN1/F2/FGB/PICALM/C1QBP/ITGB4/PLG/FGA/HRG/APOA4/HMGB1/LAMP1/B4GALT1/SFRP1	15	HRG/PLG/C1QBP/FGB/APOA4/LYPLA1/PICALM/FGA/ITGB4/SERPINF2/F2/HMGB1/CLSTN1/SFRP1/B4GALT1	2	LAMP1/HM13
GO:0043231	intracellular membrane-bounded organelle	95/125	11591/19281	1.26422	0.00013	0.00606465	0.0121394	95	HM13/AP2B1/DDX1/LYPLA1/GSN/MAMDC2/AP3B1/DNAJB1/CDC42/CLSTN1/SUMF2/H3-3A/BTD/HNRNPA3/IMPDH2/CTSZ/EIF2AK2/POR/MAPK3/AIMP2/HIBCH/ZC3HAV1/CYCS/F2/CNP/RPS3A/GC/FGB/SKP1/PICALM/NUCB2/COL8A2/DCN/VPS29/APOA1/EIF2S1/MST1/TMPO/CALU/MYOF/KRT73/SMAD3/SEC11A/MVP/MMP2/SNRPD3/SOD1/AKR7A2/SLC25A11/C1QBP/ITGB4/APOC1/RPL22/PARK7/RPS16/TECR/AHCYL1/NDUFS3/SERPINC1/KNG1/FGA/HRG/APOA4/EPHX1/H1-0/SOD3/HMGB1/UQCRFS1P1/C…	72	SLC25A11/KNG1/NUCB2/GNB2/RPS3A/SERPINC1/HRG/APOA1/C1QBP/GSN/RCN3/MAMDC2/SOD3/FGB/TSNAX/AKR7A2/AP2B1/APOA4/GNA13/MVP/LYPLA1/PICALM/PHPT1/CFP/GLO1/SOD1/EPHX1/FGA/PARK7/ITGB4/CALU/DDX1/GC/HNRNPA3/RPS28/LAMTOR3/F2/TMPO/SLC25A4/POR/SMAD3/HMGB1/TECR/SUMF2/BTD/CSRP1/RPS16/HRNR/UBE2L3/MAPK3/ECHS1/CLSTN1/ARL3/MYOF/BCKDHB/APOC1/SKP1/CTSZ/CDC42/MST1/H3-3A/CYCS/DNAJA1/VPS29/GALNT6/CNP/AP3B1/NDUFS3/PTPN11/UQC…	23	SPON1/MMP2/RPL22/DCN/CALM1/HIBCH/LAMP1/HM13/AHCYL1/ZC3HAV1/EIF2AK2/AGL/IMPDH2/SNRPD3/COL8A2/H1-0/EIF2S1/CCDC47/ARF6/KRT73/DNAJB1/AIMP2/SEC11A
GO:0098554	cytoplasmic side of endoplasmic reticulum membrane	3/125	17/19281	27.2202	0.00017	0.00757822	0.0158155	3	HM13/DNAJA1/RPS28	2	RPS28/DNAJA1	1	HM13
GO:0005829	cytosol	55/125	5521/19281	1.53661	0.00017	0.00757822	0.0158155	55	AP2B1/DDX1/LYPLA1/GSN/DNAJB1/CDC42/KRT12/IMPDH2/EIF2AK2/POR/MAPK3/AIMP2/GUK1/ZC3HAV1/CYCS/RPS3A/GC/SKP1/PICALM/NUCB2/VPS29/APOA1/EIF2S1/KRT73/SMAD3/MVP/SNRPD3/SOD1/NIT2/AKR7A2/C1QBP/RPL22/PARK7/RPS16/AHCYL1/ATG7/APOA4/CALM1/LAMP1/YWHAQ/DNAJA1/AGL/FNTA/ARF6/RPS28/GNB2/UBE2L3/GLO1/AKR1C1/PTPN11/CRYZ/GNA13/TSNAX/SFRP1/PHPT1	38	NUCB2/GNB2/RPS3A/APOA1/C1QBP/GSN/CRYZ/TSNAX/AKR7A2/AP2B1/APOA4/GNA13/MVP/LYPLA1/PICALM/PHPT1/YWHAQ/GLO1/SOD1/AKR1C1/PARK7/DDX1/NIT2/GC/RPS28/POR/SMAD3/RPS16/UBE2L3/MAPK3/GUK1/SKP1/CDC42/SFRP1/CYCS/DNAJA1/VPS29/PTPN11	17	RPL22/CALM1/LAMP1/AHCYL1/ZC3HAV1/EIF2AK2/AGL/ATG7/IMPDH2/SNRPD3/EIF2S1/ARF6/KRT12/KRT73/FNTA/DNAJB1/AIMP2
GO:0032991	protein-containing complex	59/125	6096/19281	1.49289	0.00019	0.00828565	0.0176433	59	HM13/AP2B1/DDX1/GSN/IGKV1D-13/IGHV1-69D/IGHV5-51/IGKV1-12/SERPINF2/AP3B1/CDC42/C8G/H3-3A/HNRNPA3/EIF2AK2/AIMP2/CYCS/RPS3A/FGB/SKP1/PICALM/COL8A2/VPS29/APOA1/EIF2S1/COMP/SMAD3/SEC11A/MVP/SNRPD3/SOD1/ITGB4/APOC1/RPL22/RPS16/NDUFS3/IGLV1-40/FGA/APOA4/H1-0/HMGB1/UQCRFS1P1/CALM1/SLC25A4/B4GALT1/BCKDHB/IGHV1-2/YWHAQ/AGL/IGFALS/FNTA/RPS28/GNB2/UBE2L3/PTPN11/GNA13/TSNAX/CCDC47/LAMTOR3	44	GNB2/RPS3A/C8G/APOA1/GSN/FGB/TSNAX/AP2B1/APOA4/GNA13/IGFALS/MVP/IGHV5-51/IGKV1D-13/IGKV1-12/PICALM/YWHAQ/SOD1/FGA/ITGB4/DDX1/SERPINF2/HNRNPA3/RPS28/LAMTOR3/SLC25A4/SMAD3/HMGB1/RPS16/UBE2L3/BCKDHB/APOC1/COMP/SKP1/CDC42/H3-3A/CYCS/VPS29/AP3B1/IGHV1-69D/NDUFS3/PTPN11/UQCRFS1P1/B4GALT1	15	RPL22/IGHV1-2/CALM1/IGLV1-40/HM13/EIF2AK2/AGL/SNRPD3/COL8A2/H1-0/EIF2S1/CCDC47/FNTA/AIMP2/SEC11A
GO:0034361	very-low-density lipoprotein particle	3/125	21/19281	22.0354	0.00032	0.0133733	0.0293606	3	APOA1/APOC1/APOA4	3	APOA1/APOA4/APOC1	0
GO:0034385	triglyceride-rich plasma lipoprotein particle	3/125	21/19281	22.0354	0.00032	0.0133733	0.0293606	3	APOA1/APOC1/APOA4	3	APOA1/APOA4/APOC1	0
GO:0043229	intracellular organelle	104/125	13479/19281	1.19013	0.00047	0.0192412	0.0425379	104	HM13/AP2B1/DDX1/LYPLA1/GSN/SERPINF2/MAMDC2/AP3B1/DNAJB1/CDC42/KRT12/CLSTN1/SUMF2/H3-3A/BTD/HNRNPA3/IMPDH2/CTSZ/EIF2AK2/POR/MAPK3/PRAF2/AIMP2/HIBCH/ZC3HAV1/LASP1/CYCS/F2/CNP/RPS3A/GC/FGB/SKP1/PICALM/NUCB2/COL8A2/DCN/VPS29/APOA1/EIF2S1/MST1/TMPO/CALU/MYOF/KRT73/SMAD3/SEC11A/MVP/MMP2/SNRPD3/SOD1/NIT2/AKR7A2/SLC25A11/C1QBP/ITGB4/APOC1/RPL22/PARK7/RPS16/TECR/AHCYL1/NDUFS3/ATG7/PLG/SERPINC1/KNG1/FGA/HR…	77	SLC25A11/KNG1/NUCB2/GNB2/ECM1/RPS3A/SERPINC1/HRG/APOA1/PLG/C1QBP/GSN/RCN3/MAMDC2/SOD3/FGB/TSNAX/PRAF2/AKR7A2/AP2B1/APOA4/GNA13/MVP/LYPLA1/PICALM/PHPT1/CFP/GLO1/SOD1/EPHX1/FGA/PARK7/ITGB4/CALU/DDX1/NIT2/SERPINF2/GC/HNRNPA3/RPS28/LAMTOR3/F2/TMPO/SLC25A4/POR/SMAD3/HMGB1/TECR/SUMF2/BTD/CSRP1/RPS16/HRNR/UBE2L3/MAPK3/ECHS1/CLSTN1/ARL3/MYOF/BCKDHB/APOC1/SKP1/CTSZ/CDC42/MST1/H3-3A/CYCS/DNAJA1/VPS29/GALNT…	27	SPON1/MMP2/RPL22/DCN/CALM1/HIBCH/LAMP1/LASP1/HM13/AHCYL1/ZC3HAV1/EIF2AK2/AGL/ATG7/IMPDH2/SNRPD3/COL8A2/H1-0/EIF2S1/CCDC47/ARF6/KRT12/KRT73/FNTA/DNAJB1/AIMP2/SEC11A
GO:0098562	cytoplasmic side of membrane	7/125	213/19281	5.06918	0.00048	0.0192576	0.0434037	7	HM13/AP2B1/CFP/DNAJA1/RPS28/GNB2/GNA13	6	GNB2/AP2B1/GNA13/CFP/RPS28/DNAJA1	1	HM13
GO:0034364	high-density lipoprotein particle	3/125	28/19281	16.5266	0.00077	0.0302867	0.0678475	3	APOA1/APOC1/APOA4	3	APOA1/APOA4/APOC1	0
GO:0030054	cell junction	16/125	1009/19281	2.44595	0.00082	0.0316331	0.0719363	16	GSN/CDC42/MAPK3/LASP1/RPS3A/ITGB4/RPL22/PARK7/RPS16/B4GALT1/CSRP1/YWHAQ/ARF6/GNB2/GNA13/LAMTOR3	13	GNB2/RPS3A/GSN/GNA13/YWHAQ/PARK7/ITGB4/LAMTOR3/CSRP1/RPS16/MAPK3/CDC42/B4GALT1	3	RPL22/LASP1/ARF6
GO:0019814	immunoglobulin complex	6/125	172/19281	5.38074	0.0009	0.0340642	0.0784042	6	IGKV1D-13/IGHV1-69D/IGHV5-51/IGKV1-12/IGLV1-40/IGHV1-2	4	IGHV5-51/IGKV1D-13/IGKV1-12/IGHV1-69D	2	IGHV1-2/IGLV1-40
GO:0098552	side of membrane	13/125	733/19281	2.73564	0.00095	0.0352907	0.0824011	13	HM13/AP2B1/F2/FGB/PLG/FGA/LAMP1/B4GALT1/CFP/DNAJA1/RPS28/GNB2/GNA13	11	GNB2/PLG/FGB/AP2B1/GNA13/CFP/FGA/RPS28/F2/DNAJA1/B4GALT1	2	LAMP1/HM13
GO:0034358	plasma lipoprotein particle	3/125	38/19281	12.1775	0.0019	0.0680607	0.152256	3	APOA1/APOC1/APOA4	3	APOA1/APOA4/APOC1	0
GO:1990777	lipoprotein particle	3/125	38/19281	12.1775	0.0019	0.0680607	0.152256	3	APOA1/APOC1/APOA4	3	APOA1/APOA4/APOC1	0
GO:0032994	protein-lipid complex	3/125	41/19281	11.2864	0.00237	0.0834074	0.183026	3	APOA1/APOC1/APOA4	3	APOA1/APOA4/APOC1	0
GO:0045202	synapse	19/125	1466/19281	1.99912	0.00283	0.097879	0.211053	19	AP2B1/DNAJB1/CDC42/CLSTN1/MAPK3/CNP/RPS3A/FGB/PICALM/EIF2S1/MYOF/RPL22/PARK7/RPS16/APOA4/LAMP1/YWHAQ/ARF6/RPS28	14	RPS3A/FGB/AP2B1/APOA4/PICALM/YWHAQ/PARK7/RPS28/RPS16/MAPK3/CLSTN1/MYOF/CDC42/CNP	5	RPL22/LAMP1/EIF2S1/ARF6/DNAJB1
GO:0001527	microfibril	2/125	13/19281	23.7305	0.0031	0.103643	0.226625	2	MFAP2/MFAP4	2	MFAP4/MFAP2	0
GO:0042627	chylomicron	2/125	13/19281	23.7305	0.0031	0.103643	0.226625	2	APOC1/APOA4	2	APOA4/APOC1	0
GO:0022627	cytosolic small ribosomal subunit	3/125	46/19281	10.0597	0.0033	0.108521	0.23777	3	RPS3A/RPS16/RPS28	3	RPS3A/RPS28/RPS16	0
GO:0030118	clathrin coat	3/125	51/19281	9.07341	0.00442	0.14233	0.294687	3	AP2B1/AP3B1/PICALM	3	AP2B1/PICALM/AP3B1	0
GO:0005773	vacuole	13/125	875/19281	2.29168	0.00447	0.14233	0.29703	13	AP2B1/AP3B1/CDC42/CTSZ/GC/DCN/MST1/HRG/LAMP1/B4GALT1/GNB2/HRNR/LAMTOR3	11	GNB2/HRG/AP2B1/GC/LAMTOR3/HRNR/CTSZ/CDC42/MST1/AP3B1/B4GALT1	2	DCN/LAMP1
GO:0005759	mitochondrial matrix	9/125	496/19281	2.79885	0.00505	0.158286	0.323118	9	BTD/HIBCH/SOD1/C1QBP/PARK7/NDUFS3/BCKDHB/ECHS1/ADPRS	8	C1QBP/SOD1/PARK7/BTD/ECHS1/BCKDHB/NDUFS3/ADPRS	1	HIBCH
GO:0044425	membrane part	38/125	3955/19281	1.48203	0.00567	0.174552	0.348945	38	HM13/AP2B1/AP3B1/CDC42/C8G/CLSTN1/POR/MAPK3/CYCS/F2/FGB/PICALM/VPS29/CALU/MYOF/SEC11A/ITGB4/PARK7/TECR/AHCYL1/NDUFS3/PLG/FGA/EPHX1/HMGB1/UQCRFS1P1/CALM1/LAMP1/SLC25A4/B4GALT1/CFP/DNAJA1/ARF6/RPS28/GNB2/GNA13/CCDC47/LAMTOR3	31	GNB2/C8G/PLG/FGB/AP2B1/GNA13/PICALM/CFP/EPHX1/FGA/PARK7/ITGB4/CALU/RPS28/LAMTOR3/F2/SLC25A4/POR/HMGB1/TECR/MAPK3/CLSTN1/MYOF/CDC42/CYCS/DNAJA1/VPS29/AP3B1/NDUFS3/UQCRFS1P1/B4GALT1	7	CALM1/LAMP1/HM13/AHCYL1/CCDC47/ARF6/SEC11A
GO:0005622	intracellular	110/125	15210/19281	1.11553	0.00583	0.174552	0.355293	110	HM13/AP2B1/DDX1/LYPLA1/GSN/SERPINF2/MAMDC2/AP3B1/DNAJB1/CDC42/HEBP1/KRT12/CLSTN1/SUMF2/H3-3A/BTD/HNRNPA3/IMPDH2/CTSZ/EIF2AK2/POR/MAPK3/PRAF2/AIMP2/GUK1/HIBCH/ZC3HAV1/LASP1/CYCS/F2/CNP/RPS3A/GC/FGB/SKP1/PICALM/NUCB2/COL8A2/DCN/VPS29/APOA1/EIF2S1/MST1/TMPO/CALU/MYOF/KRT73/SMAD3/SEC11A/MVP/MMP2/SNRPD3/SOD1/NIT2/AKR7A2/SLC25A11/C1QBP/ITGB4/APOC1/RPL22/PARK7/RPS16/TECR/AHCYL1/NDUFS3/ATG7/PLG/SERPINC1/…	83	SLC25A11/KNG1/NUCB2/GNB2/ECM1/RPS3A/SERPINC1/HRG/APOA1/PLG/C1QBP/GSN/RCN3/MAMDC2/CRYZ/SOD3/FGB/TSNAX/PRAF2/AKR7A2/AP2B1/APOA4/GNA13/MVP/LYPLA1/PICALM/PHPT1/YWHAQ/CFP/GLO1/SOD1/AKR1C1/EPHX1/FGA/PARK7/ITGB4/CALU/DDX1/NIT2/SERPINF2/GC/HNRNPA3/RPS28/LAMTOR3/F2/TMPO/SLC25A4/POR/HEBP1/SMAD3/HMGB1/TECR/SUMF2/BTD/CSRP1/RPS16/HRNR/UBE2L3/MAPK3/ECHS1/GUK1/CLSTN1/ARL3/MYOF/BCKDHB/APOC1/SKP1/CTSZ/CDC42/MST1/…	27	SPON1/MMP2/RPL22/DCN/CALM1/HIBCH/LAMP1/LASP1/HM13/AHCYL1/ZC3HAV1/EIF2AK2/AGL/ATG7/IMPDH2/SNRPD3/COL8A2/H1-0/EIF2S1/CCDC47/ARF6/KRT12/KRT73/FNTA/DNAJB1/AIMP2/SEC11A
GO:0044424	intracellular part	110/125	15210/19281	1.11553	0.00583	0.174552	0.355293	110	HM13/AP2B1/DDX1/LYPLA1/GSN/SERPINF2/MAMDC2/AP3B1/DNAJB1/CDC42/HEBP1/KRT12/CLSTN1/SUMF2/H3-3A/BTD/HNRNPA3/IMPDH2/CTSZ/EIF2AK2/POR/MAPK3/PRAF2/AIMP2/GUK1/HIBCH/ZC3HAV1/LASP1/CYCS/F2/CNP/RPS3A/GC/FGB/SKP1/PICALM/NUCB2/COL8A2/DCN/VPS29/APOA1/EIF2S1/MST1/TMPO/CALU/MYOF/KRT73/SMAD3/SEC11A/MVP/MMP2/SNRPD3/SOD1/NIT2/AKR7A2/SLC25A11/C1QBP/ITGB4/APOC1/RPL22/PARK7/RPS16/TECR/AHCYL1/NDUFS3/ATG7/PLG/SERPINC1/…	83	SLC25A11/KNG1/NUCB2/GNB2/ECM1/RPS3A/SERPINC1/HRG/APOA1/PLG/C1QBP/GSN/RCN3/MAMDC2/CRYZ/SOD3/FGB/TSNAX/PRAF2/AKR7A2/AP2B1/APOA4/GNA13/MVP/LYPLA1/PICALM/PHPT1/YWHAQ/CFP/GLO1/SOD1/AKR1C1/EPHX1/FGA/PARK7/ITGB4/CALU/DDX1/NIT2/SERPINF2/GC/HNRNPA3/RPS28/LAMTOR3/F2/TMPO/SLC25A4/POR/HEBP1/SMAD3/HMGB1/TECR/SUMF2/BTD/CSRP1/RPS16/HRNR/UBE2L3/MAPK3/ECHS1/GUK1/CLSTN1/ARL3/MYOF/BCKDHB/APOC1/SKP1/CTSZ/CDC42/MST1/…	27	SPON1/MMP2/RPL22/DCN/CALM1/HIBCH/LAMP1/LASP1/HM13/AHCYL1/ZC3HAV1/EIF2AK2/AGL/ATG7/IMPDH2/SNRPD3/COL8A2/H1-0/EIF2S1/CCDC47/ARF6/KRT12/KRT73/FNTA/DNAJB1/AIMP2/SEC11A
GO:0031143	pseudopodium	2/125	18/19281	17.1387	0.00596	0.174809	0.360361	2	MAPK3/CNP	2	MAPK3/CNP	0
GO:0042470	melanosome	4/125	112/19281	5.50886	0.0061	0.174809	0.36573	4	CNP/CALU/LAMP1/GNA13	3	GNA13/CALU/CNP	1	LAMP1
GO:0048770	pigment granule	4/125	112/19281	5.50886	0.0061	0.174809	0.36573	4	CNP/CALU/LAMP1/GNA13	3	GNA13/CALU/CNP	1	LAMP1
GO:0030132	clathrin coat of coated pit	2/125	19/19281	16.2366	0.00663	0.179727	0.385264	2	AP2B1/PICALM	2	AP2B1/PICALM	0
GO:0005791	rough endoplasmic reticulum	3/125	60/19281	7.7124	0.00696	0.186157	0.39683	3	HM13/RPS28/CCDC47	1	RPS28	2	HM13/CCDC47
GO:0005739	mitochondrion	20/125	1715/19281	1.79881	0.00712	0.187931	0.402283	20	DDX1/AP3B1/BTD/MAPK3/HIBCH/CYCS/CNP/MMP2/SOD1/AKR7A2/SLC25A11/C1QBP/PARK7/NDUFS3/UQCRFS1P1/SLC25A4/BCKDHB/ECHS1/DNAJA1/ADPRS	18	SLC25A11/C1QBP/AKR7A2/SOD1/PARK7/DDX1/SLC25A4/BTD/MAPK3/ECHS1/BCKDHB/CYCS/DNAJA1/CNP/AP3B1/NDUFS3/UQCRFS1P1/ADPRS	2	MMP2/HIBCH
GO:0035580	specific granule lumen	3/125	62/19281	7.46361	0.00762	0.198516	0.418705	3	CTSZ/NIT2/CFP	3	CFP/NIT2/CTSZ	0
GO:0030139	endocytic vesicle	7/125	351/19281	3.07617	0.00798	0.205229	0.429981	7	AP2B1/GSN/CDC42/PICALM/APOA1/LAMP1/ARF6	5	APOA1/GSN/AP2B1/PICALM/CDC42	2	LAMP1/ARF6
GO:0022626	cytosolic ribosome	4/125	123/19281	5.0162	0.00845	0.214566	0.44406	4	RPS3A/RPL22/RPS16/RPS28	3	RPS3A/RPS28/RPS16	1	RPL22
GO:0048471	perinuclear region of cytoplasm	11/125	742/19281	2.2867	0.00889	0.222917	0.456624	11	EIF2AK2/CNP/PICALM/MVP/PARK7/LAMP1/DNAJA1/GNB2/TSNAX/HRNR/GALNT6	9	GNB2/TSNAX/MVP/PICALM/PARK7/HRNR/DNAJA1/GALNT6/CNP	2	LAMP1/EIF2AK2
GO:0005768	endosome	14/125	1065/19281	2.02767	0.00915	0.226604	0.463785	14	AP2B1/AP3B1/CLSTN1/MAPK3/PRAF2/PICALM/VPS29/APOA1/HRG/APOA4/HMGB1/LAMP1/ARF6/LAMTOR3	12	HRG/APOA1/PRAF2/AP2B1/APOA4/PICALM/LAMTOR3/HMGB1/MAPK3/CLSTN1/VPS29/AP3B1	2	LAMP1/ARF6
GO:0031967	organelle envelope	16/125	1305/19281	1.89116	0.01024	0.247487	0.491859	16	LYPLA1/MAPK3/CYCS/CNP/NUCB2/TMPO/MYOF/SMAD3/MVP/SOD1/SLC25A11/ITGB4/PARK7/NDUFS3/UQCRFS1P1/SLC25A4	16	SLC25A11/NUCB2/MVP/LYPLA1/SOD1/PARK7/ITGB4/TMPO/SLC25A4/SMAD3/MAPK3/MYOF/CYCS/CNP/NDUFS3/UQCRFS1P1	0
GO:0031975	envelope	16/125	1305/19281	1.89116	0.01024	0.247487	0.491859	16	LYPLA1/MAPK3/CYCS/CNP/NUCB2/TMPO/MYOF/SMAD3/MVP/SOD1/SLC25A11/ITGB4/PARK7/NDUFS3/UQCRFS1P1/SLC25A4	16	SLC25A11/NUCB2/MVP/LYPLA1/SOD1/PARK7/ITGB4/TMPO/SLC25A4/SMAD3/MAPK3/MYOF/CYCS/CNP/NDUFS3/UQCRFS1P1	0
GO:0032040	small-subunit processome	3/125	73/19281	6.33896	0.0119	0.281712	0.529384	3	RPS3A/RPS16/RPS28	3	RPS3A/RPS28/RPS16	0
GO:0030867	rough endoplasmic reticulum membrane	2/125	26/19281	11.8652	0.01224	0.281712	0.536396	2	RPS28/CCDC47	1	RPS28	1	CCDC47
GO:0046930	pore complex	2/125	26/19281	11.8652	0.01224	0.281712	0.536396	2	C8G/SLC25A4	2	C8G/SLC25A4	0
GO:0000323	lytic vacuole	11/125	782/19281	2.16973	0.01281	0.281712	0.547694	11	AP2B1/AP3B1/CTSZ/GC/DCN/HRG/LAMP1/B4GALT1/GNB2/HRNR/LAMTOR3	9	GNB2/HRG/AP2B1/GC/LAMTOR3/HRNR/CTSZ/AP3B1/B4GALT1	2	DCN/LAMP1
GO:0005764	lysosome	11/125	782/19281	2.16973	0.01281	0.281712	0.547694	11	AP2B1/AP3B1/CTSZ/GC/DCN/HRG/LAMP1/B4GALT1/GNB2/HRNR/LAMTOR3	9	GNB2/HRG/AP2B1/GC/LAMTOR3/HRNR/CTSZ/AP3B1/B4GALT1	2	DCN/LAMP1
GO:0030131	clathrin adaptor complex	2/125	27/19281	11.4258	0.01316	0.28386	0.554363	2	AP2B1/AP3B1	2	AP2B1/AP3B1	0
GO:0036019	endolysosome	2/125	29/19281	10.6378	0.0151	0.32224	0.58803	2	AP2B1/HRG	2	HRG/AP2B1	0
GO:0015935	small ribosomal subunit	3/125	81/19281	5.71289	0.01572	0.33194	0.597742	3	RPS3A/RPS16/RPS28	3	RPS3A/RPS28/RPS16	0
GO:0005635	nuclear envelope	8/125	499/19281	2.47291	0.01609	0.336214	0.603323	8	LYPLA1/MAPK3/NUCB2/TMPO/MYOF/SMAD3/MVP/ITGB4	8	NUCB2/MVP/LYPLA1/ITGB4/TMPO/SMAD3/MAPK3/MYOF	0
GO:0044429	mitochondrial part	14/125	1151/19281	1.87617	0.01709	0.353428	0.617659	14	BTD/HIBCH/CYCS/CNP/SOD1/SLC25A11/C1QBP/PARK7/NDUFS3/UQCRFS1P1/SLC25A4/BCKDHB/ECHS1/ADPRS	13	SLC25A11/C1QBP/SOD1/PARK7/SLC25A4/BTD/ECHS1/BCKDHB/CYCS/CNP/NDUFS3/UQCRFS1P1/ADPRS	1	HIBCH
GO:0005758	mitochondrial intermembrane space	3/125	84/19281	5.50886	0.01732	0.35453	0.620811	3	CYCS/SOD1/PARK7	3	SOD1/PARK7/CYCS	0
GO:0098796	membrane protein complex	16/125	1401/19281	1.76158	0.01898	0.365622	0.642106	16	HM13/AP2B1/AP3B1/C8G/PICALM/VPS29/SEC11A/ITGB4/NDUFS3/HMGB1/UQCRFS1P1/CALM1/SLC25A4/GNB2/GNA13/LAMTOR3	13	GNB2/C8G/AP2B1/GNA13/PICALM/ITGB4/LAMTOR3/SLC25A4/HMGB1/VPS29/AP3B1/NDUFS3/UQCRFS1P1	3	CALM1/HM13/SEC11A
GO:0005794	Golgi apparatus	18/125	1652/19281	1.68067	0.02011	0.377016	0.655284	18	AP3B1/CDC42/CLSTN1/MAPK3/F2/PICALM/NUCB2/DCN/CALU/AKR7A2/H1-0/SOD3/B4GALT1/CFP/ARL3/ARF6/TSNAX/GALNT6	15	NUCB2/SOD3/TSNAX/AKR7A2/PICALM/CFP/CALU/F2/MAPK3/CLSTN1/ARL3/CDC42/GALNT6/AP3B1/B4GALT1	3	DCN/H1-0/ARF6
GO:0042581	specific granule	4/125	160/19281	3.8562	0.02041	0.379097	0.658621	4	CTSZ/NIT2/CFP/LAMTOR3	4	CFP/NIT2/LAMTOR3/CTSZ	0
GO:0098978	glutamatergic synapse	7/125	426/19281	2.53459	0.0211	0.388317	0.666057	7	AP2B1/DNAJB1/CDC42/CLSTN1/MAPK3/RPL22/ARF6	4	AP2B1/MAPK3/CLSTN1/CDC42	3	RPL22/ARF6/DNAJB1
GO:0070820	tertiary granule	4/125	164/19281	3.76215	0.02211	0.403206	0.676375	4	NIT2/LAMP1/CFP/LAMTOR3	3	CFP/NIT2/LAMTOR3	1	LAMP1
GO:0016528	sarcoplasm	3/125	93/19281	4.97574	0.02262	0.407469	0.681346	3	GSN/CALU/AGL	2	GSN/CALU	1	AGL
GO:0005834	heterotrimeric G-protein complex	2/125	36/19281	8.56933	0.02275	0.407469	0.682589	2	GNB2/GNA13	2	GNB2/GNA13	0
GO:0031970	organelle envelope lumen	3/125	94/19281	4.92281	0.02326	0.412916	0.687373	3	CYCS/SOD1/PARK7	3	SOD1/PARK7/CYCS	0
GO:0005769	early endosome	7/125	437/19281	2.47079	0.02385	0.419676	0.69273	7	AP3B1/MAPK3/PICALM/VPS29/APOA1/APOA4/ARF6	6	APOA1/APOA4/PICALM/MAPK3/VPS29/AP3B1	1	ARF6
GO:0005840	ribosome	5/125	254/19281	3.03638	0.02499	0.422247	0.702579	5	EIF2AK2/RPS3A/RPL22/RPS16/RPS28	3	RPS3A/RPS28/RPS16	2	RPL22/EIF2AK2
GO:1905360	GTPase complex	2/125	38/19281	8.11832	0.02518	0.422247	0.704159	2	GNB2/GNA13	2	GNB2/GNA13	0
GO:0030117	membrane coat	3/125	100/19281	4.62744	0.02729	0.441482	0.720643	3	AP2B1/AP3B1/PICALM	3	AP2B1/PICALM/AP3B1	0
GO:0048475	coated membrane	3/125	100/19281	4.62744	0.02729	0.441482	0.720643	3	AP2B1/AP3B1/PICALM	3	AP2B1/PICALM/AP3B1	0
GO:0099568	cytoplasmic region	8/125	553/19281	2.23144	0.02766	0.443888	0.723346	8	GSN/AP3B1/CTSZ/LASP1/FGB/SOD1/ATG7/ARF6	5	GSN/FGB/SOD1/CTSZ/AP3B1	3	LASP1/ATG7/ARF6
GO:0044437	vacuolar part	9/125	660/19281	2.10338	0.02796	0.445141	0.725499	9	AP2B1/AP3B1/GC/DCN/LAMP1/B4GALT1/GNB2/HRNR/LAMTOR3	7	GNB2/AP2B1/GC/LAMTOR3/HRNR/AP3B1/B4GALT1	2	DCN/LAMP1
GO:0031090	organelle membrane	29/125	3155/19281	1.41781	0.02943	0.464855	0.735585	29	AP2B1/LYPLA1/AP3B1/CDC42/CLSTN1/IMPDH2/CTSZ/PRAF2/CYCS/CNP/VPS29/TMPO/MYOF/SMAD3/SLC25A11/ITGB4/NDUFS3/UQCRFS1P1/LAMP1/SLC25A4/B4GALT1/CFP/ARL3/ARF6/RPS28/GNB2/GALNT6/CCDC47/LAMTOR3	25	SLC25A11/GNB2/PRAF2/AP2B1/LYPLA1/CFP/ITGB4/RPS28/LAMTOR3/TMPO/SLC25A4/SMAD3/CLSTN1/ARL3/MYOF/CTSZ/CDC42/CYCS/VPS29/GALNT6/CNP/AP3B1/NDUFS3/UQCRFS1P1/B4GALT1	4	LAMP1/IMPDH2/CCDC47/ARF6
GO:0005796	Golgi lumen	3/125	104/19281	4.44946	0.03017	0.47282	0.740387	3	F2/DCN/SOD3	2	SOD3/F2	1	DCN
GO:0019866	organelle inner membrane	8/125	570/19281	2.16488	0.03227	0.479508	0.75311	8	CYCS/CNP/TMPO/SMAD3/SLC25A11/NDUFS3/UQCRFS1P1/SLC25A4	8	SLC25A11/TMPO/SLC25A4/SMAD3/CYCS/CNP/NDUFS3/UQCRFS1P1	0
GO:0030119	AP-type membrane coat adaptor complex	2/125	44/19281	7.01127	0.03304	0.482748	0.757469	2	AP2B1/AP3B1	2	AP2B1/AP3B1	0
GO:0030175	filopodium	3/125	108/19281	4.28467	0.03321	0.482748	0.75841	3	CDC42/B4GALT1/ARF6	2	CDC42/B4GALT1	1	ARF6
GO:0030684	preribosome	3/125	108/19281	4.28467	0.03321	0.482748	0.75841	3	RPS3A/RPS16/RPS28	3	RPS3A/RPS28/RPS16	0
GO:0070469	respiratory chain	3/125	109/19281	4.24536	0.03399	0.490532	0.762638	3	CYCS/NDUFS3/UQCRFS1P1	3	CYCS/NDUFS3/UQCRFS1P1	0
GO:0043209	myelin sheath	2/125	46/19281	6.70643	0.03585	0.508541	0.772147	2	CNP/CALM1	1	CNP	1	CALM1
GO:0016020	membrane	76/125	10128/19281	1.15747	0.03804	0.508541	0.782411	76	HM13/AP2B1/DDX1/LYPLA1/GSN/IGKV1D-13/IGHV1-69D/IGHV5-51/IGKV1-12/MAMDC2/AP3B1/CDC42/C8G/CLSTN1/IMPDH2/CTSZ/EIF2AK2/POR/MAPK3/PRAF2/AIMP2/CYCS/F2/CNP/FGB/PICALM/NUCB2/VPS29/APOA1/EIF2S1/TMPO/CALU/MYOF/SMAD3/SEC11A/MVP/MMP2/SOD1/SLC25A11/C1QBP/ITGB4/PARK7/RPS16/TECR/AHCYL1/NDUFS3/PLG/SERPINC1/KNG1/IGLV1-40/FGA/HRG/EPHX1/HMGB1/UQCRFS1P1/CALM1/LAMP1/SLC25A4/B4GALT1/IGHV1-2/YWHAQ/CFP/DNAJA1/ARL3/FNTA/…	61	SLC25A11/KNG1/NUCB2/GNB2/SERPINC1/HRG/C8G/APOA1/PLG/C1QBP/GSN/MAMDC2/FGB/PRAF2/AP2B1/GNA13/MVP/IGHV5-51/LYPLA1/IGKV1D-13/IGKV1-12/PICALM/PHPT1/YWHAQ/CFP/GLO1/SOD1/EPHX1/FGA/PARK7/ITGB4/CALU/DDX1/RPS28/LAMTOR3/F2/TMPO/SLC25A4/POR/SMAD3/HMGB1/TECR/RPS16/HRNR/MAPK3/CLSTN1/ARL3/MYOF/CTSZ/CDC42/SFRP1/CYCS/DNAJA1/VPS29/GALNT6/CNP/AP3B1/IGHV1-69D/NDUFS3/UQCRFS1P1/B4GALT1	15	MMP2/IGHV1-2/CALM1/LAMP1/IGLV1-40/HM13/AHCYL1/EIF2AK2/IMPDH2/EIF2S1/CCDC47/ARF6/FNTA/AIMP2/SEC11A
GO:0044445	cytosolic part	5/125	285/19281	2.70611	0.0382	0.508541	0.783124	5	CYCS/RPS3A/RPL22/RPS16/RPS28	4	RPS3A/RPS28/RPS16/CYCS	1	RPL22
GO:0071944	cell periphery	49/125	6057/19281	1.24784	0.03897	0.514301	0.786495	49	HM13/AP2B1/LYPLA1/GSN/IGKV1D-13/IGHV1-69D/IGHV5-51/IGKV1-12/CDC42/C8G/CLSTN1/CTSZ/MAPK3/LASP1/F2/FGB/PICALM/NUCB2/APOA1/MYOF/SMAD3/MMP2/SOD1/SLC25A11/C1QBP/ITGB4/PARK7/AHCYL1/PLG/SERPINC1/KNG1/IGLV1-40/FGA/HRG/HMGB1/CALM1/LAMP1/SLC25A4/B4GALT1/IGHV1-2/FNTA/ARF6/GNB2/GLO1/GNA13/SFRP1/HRNR/PHPT1/LAMTOR3	39	SLC25A11/KNG1/NUCB2/GNB2/SERPINC1/HRG/C8G/APOA1/PLG/C1QBP/GSN/FGB/AP2B1/GNA13/IGHV5-51/LYPLA1/IGKV1D-13/IGKV1-12/PICALM/PHPT1/GLO1/SOD1/FGA/PARK7/ITGB4/LAMTOR3/F2/SLC25A4/SMAD3/HMGB1/HRNR/MAPK3/CLSTN1/MYOF/CTSZ/CDC42/SFRP1/IGHV1-69D/B4GALT1	10	MMP2/IGHV1-2/CALM1/LAMP1/LASP1/IGLV1-40/HM13/AHCYL1/ARF6/FNTA
GO:0044391	ribosomal subunit	4/125	197/19281	3.13194	0.03946	0.517364	0.788585	4	RPS3A/RPL22/RPS16/RPS28	3	RPS3A/RPS28/RPS16	1	RPL22
GO:0005886	plasma membrane	48/125	5940/19281	1.24645	0.04218	0.549436	0.799485	48	HM13/AP2B1/LYPLA1/GSN/IGKV1D-13/IGHV1-69D/IGHV5-51/IGKV1-12/CDC42/C8G/CLSTN1/CTSZ/MAPK3/F2/FGB/PICALM/NUCB2/APOA1/MYOF/SMAD3/MMP2/SOD1/SLC25A11/C1QBP/ITGB4/PARK7/AHCYL1/PLG/SERPINC1/KNG1/IGLV1-40/FGA/HRG/HMGB1/CALM1/LAMP1/SLC25A4/B4GALT1/IGHV1-2/FNTA/ARF6/GNB2/GLO1/GNA13/SFRP1/HRNR/PHPT1/LAMTOR3	39	SLC25A11/KNG1/NUCB2/GNB2/SERPINC1/HRG/C8G/APOA1/PLG/C1QBP/GSN/FGB/AP2B1/GNA13/IGHV5-51/LYPLA1/IGKV1D-13/IGKV1-12/PICALM/PHPT1/GLO1/SOD1/FGA/PARK7/ITGB4/LAMTOR3/F2/SLC25A4/SMAD3/HMGB1/HRNR/MAPK3/CLSTN1/MYOF/CTSZ/CDC42/SFRP1/IGHV1-69D/B4GALT1	9	MMP2/IGHV1-2/CALM1/LAMP1/IGLV1-40/HM13/AHCYL1/ARF6/FNTA
GO:0009897	external side of plasma membrane	6/125	392/19281	2.36094	0.04254	0.55055	0.800844	6	F2/FGB/PLG/FGA/LAMP1/B4GALT1	5	PLG/FGB/FGA/F2/B4GALT1	1	LAMP1
GO:1904724	tertiary granule lumen	2/125	55/19281	5.60902	0.04955	0.61153	0.824062	2	NIT2/CFP	2	CFP/NIT2	0

## Sheet: MF
ID	Description	GeneRatio	BgRatio	FoldEnrichment	pvalue	p.adjust	qvalue	Count	genes	down_count	down_genes	up_count	up_genes
GO:0005198	structural molecule activity	20/123	850/18514	3.54165	7.9e-07	0.0033544	0.00335004	20	PTPN11/KRT12/H3-3A/RPS3A/CSRP1/COMP/RPL22/RPS16/FGA/FGB/H1-0/DCN/COL8A2/MFAP2/MFAP4/RPS28/GNB2/ECM1/KRT73/SPON1	13	GNB2/ECM1/RPS3A/MFAP4/FGB/FGA/RPS28/CSRP1/RPS16/COMP/H3-3A/MFAP2/PTPN11	7	SPON1/RPL22/DCN/COL8A2/H1-0/KRT12/KRT73
GO:0005201	extracellular matrix structural constituent	9/123	163/18514	8.31094	1.4e-06	0.0033544	0.00335004	9	COMP/FGA/FGB/DCN/COL8A2/MFAP2/MFAP4/ECM1/SPON1	6	ECM1/MFAP4/FGB/FGA/COMP/MFAP2	3	SPON1/DCN/COL8A2
GO:0005539	glycosaminoglycan binding	10/123	242/18514	6.21985	5e-06	0.0067088	0.00644239	10	F2/COMP/RPL22/SERPINC1/KNG1/HRG/DCN/SOD3/C1QBP/SFRP1	8	KNG1/SERPINC1/HRG/C1QBP/SOD3/F2/COMP/SFRP1	2	RPL22/DCN
GO:0060228	phosphatidylcholine-sterol O-acyltransferase activator activity	3/123	6/18514	75.2602	5.6e-06	0.0067088	0.00670009	3	APOA1/APOC1/APOA4	3	APOA1/APOA4/APOC1	0
GO:0008201	heparin binding	8/123	174/18514	6.92047	2.1e-05	0.0201264	0.0201003	8	F2/COMP/RPL22/SERPINC1/KNG1/HRG/SOD3/SFRP1	7	KNG1/SERPINC1/HRG/SOD3/F2/COMP/SFRP1	1	RPL22
GO:0019899	enzyme binding	31/123	2266/18514	2.05919	5.8e-05	0.0324791	0.0431542	31	HM13/GSN/SERPINF2/PTPN11/CDC42/DNAJB1/ARF6/AP3B1/UBE2L3/MAPK3/PLG/FNTA/PICALM/NUCB2/APOA1/CALM1/MST1/COMP/SNRPD3/SMAD3/SOD1/SERPINC1/HMGB1/LAMP1/DNAJA1/GNB2/GNA13/MVP/ECM1/PARK7/LAMTOR3	24	NUCB2/GNB2/ECM1/SERPINC1/APOA1/PLG/GSN/GNA13/MVP/PICALM/SOD1/PARK7/SERPINF2/LAMTOR3/SMAD3/HMGB1/UBE2L3/MAPK3/COMP/CDC42/MST1/DNAJA1/AP3B1/PTPN11	7	CALM1/LAMP1/HM13/SNRPD3/ARF6/FNTA/DNAJB1
GO:0005102	signaling receptor binding	25/123	1630/18514	2.30859	6e-05	0.0324791	0.0441114	25	PTPN11/CDC42/PLG/FNTA/F2/PICALM/APOA1/MST1/COMP/SMAD3/KNG1/FGA/FGB/HRG/HMGB1/ITGB4/DNAJA1/ASIP/C1QBP/GNA13/ECM1/TSNAX/SFRP1/PARK7/CYTL1	23	KNG1/ECM1/HRG/APOA1/PLG/C1QBP/FGB/TSNAX/GNA13/PICALM/CYTL1/FGA/PARK7/ITGB4/F2/SMAD3/HMGB1/COMP/CDC42/MST1/SFRP1/DNAJA1/PTPN11	2	ASIP/FNTA
GO:0016801	hydrolase activity, acting on ether bonds	3/123	12/18514	37.6301	6e-05	0.0324791	0.0441114	3	EPHX1/AKR7A2/AHCYL1	2	AKR7A2/EPHX1	1	AHCYL1
GO:0005515	protein binding	111/123	14132/18514	1.18226	6.1e-05	0.0324791	0.0448136	111	HM13/AP2B1/DDX1/LYPLA1/GSN/SERPINF2/PTPN11/CDC42/CLSTN1/H3-3A/HNRNPA3/IMPDH2/DNAJB1/ZC3HAV1/CTSZ/EIF2AK2/ARF6/AP3B1/UBE2L3/POR/MAPK3/AKR1C1/CRYZ/PLG/GUK1/EPHX1/FNTA/LASP1/CYCS/F2/CNP/RPS3A/GC/YWHAQ/PICALM/NUCB2/CSRP1/APOA1/CALM1/EIF2S1/MST1/COMP/TMPO/CALU/SEC11A/MMP2/SNRPD3/SMAD3/SOD1/RPL22/RPS16/RCN3/TECR/AKR7A2/AHCYL1/PRAF2/NDUFS3/ATG7/SERPINC1/KNG1/APOC1/FGA/FGB/HRG/APOA4/H1-0/C8G/DCN/SOD3/HMG…	84	SLC25A11/KNG1/NUCB2/GNB2/ECM1/RPS3A/SERPINC1/MFAP4/HRG/C8G/APOA1/PLG/C1QBP/GSN/RCN3/MAMDC2/CRYZ/SOD3/FGB/TSNAX/PRAF2/AKR7A2/AP2B1/APOA4/GNA13/IGFALS/MVP/LYPLA1/PICALM/PHPT1/YWHAQ/CFP/GLO1/CYTL1/SOD1/AKR1C1/EPHX1/FGA/PARK7/ITGB4/CALU/DDX1/SERPINF2/GC/HNRNPA3/RPS28/LAMTOR3/F2/TMPO/SLC25A4/POR/SMAD3/HMGB1/TECR/SUMF2/CSRP1/RPS16/UBE2L3/MAPK3/ECHS1/GUK1/CLSTN1/ARL3/MYOF/BCKDHB/APOC1/COMP/SKP1/CTSZ/CDC…	27	SPON1/MMP2/RPL22/DCN/CALM1/LAMP1/LASP1/HM13/AHCYL1/ZC3HAV1/EIF2AK2/AGL/PTRHD1/ATG7/IMPDH2/SNRPD3/COL8A2/ASIP/H1-0/EIF2S1/CCDC47/ARF6/KRT73/FNTA/DNAJB1/AIMP2/SEC11A
GO:0044877	protein-containing complex binding	21/123	1277/18514	2.47528	9.8e-05	0.0469616	0.0700904	21	GSN/PTPN11/H3-3A/LASP1/APOA1/EIF2S1/COMP/SMAD3/HRG/H1-0/C8G/HMGB1/ITGB4/BCKDHB/GNB2/C1QBP/GNA13/TSNAX/CCDC47/PARK7/PHPT1	17	GNB2/HRG/C8G/APOA1/C1QBP/GSN/TSNAX/GNA13/PHPT1/PARK7/ITGB4/SMAD3/HMGB1/BCKDHB/COMP/H3-3A/PTPN11	4	LASP1/H1-0/EIF2S1/CCDC47
GO:0050839	cell adhesion molecule binding	12/123	519/18514	3.48024	0.00018	0.0784145	0.121606	12	PTPN11/DNAJB1/ZC3HAV1/LASP1/PICALM/COMP/TMPO/FGA/FGB/HMGB1/ITGB4/PARK7	9	FGB/PICALM/FGA/PARK7/ITGB4/TMPO/HMGB1/COMP/PTPN11	3	LASP1/ZC3HAV1/DNAJB1
GO:0004784	superoxide dismutase activity	2/123	4/18514	75.2602	0.00026	0.0889943	0.166646	2	SOD1/SOD3	2	SOD3/SOD1	0
GO:0016721	oxidoreductase activity, acting on superoxide radicals as acceptor	2/123	4/18514	75.2602	0.00026	0.0889943	0.166646	2	SOD1/SOD3	2	SOD3/SOD1	0
GO:0034191	apolipoprotein A-I receptor binding	2/123	4/18514	75.2602	0.00026	0.0889943	0.166646	2	CDC42/APOA1	2	APOA1/CDC42	0
GO:0003723	RNA binding	24/123	1730/18514	2.08814	0.00039	0.1198	0.230743	24	DDX1/HNRNPA3/IMPDH2/ZC3HAV1/EIF2AK2/UBE2L3/CRYZ/CNP/RPS3A/CSRP1/EIF2S1/SNRPD3/RPL22/RPS16/AHCYL1/H1-0/DCN/HMGB1/RPS28/SLC25A11/C1QBP/TSNAX/CCDC47/PARK7	14	SLC25A11/RPS3A/C1QBP/CRYZ/TSNAX/PARK7/DDX1/HNRNPA3/RPS28/HMGB1/CSRP1/RPS16/UBE2L3/CNP	10	RPL22/DCN/AHCYL1/ZC3HAV1/EIF2AK2/IMPDH2/SNRPD3/H1-0/EIF2S1/CCDC47
GO:0002020	protease binding	6/123	144/18514	6.27168	0.0004	0.1198	0.235267	6	SERPINF2/PLG/COMP/SERPINC1/ECM1/PARK7	6	ECM1/SERPINC1/PLG/PARK7/SERPINF2/COMP	0
GO:1901681	sulfur compound binding	8/123	269/18514	4.47644	0.00044	0.124028	0.252845	8	F2/COMP/RPL22/SERPINC1/KNG1/HRG/SOD3/SFRP1	7	KNG1/SERPINC1/HRG/SOD3/F2/COMP/SFRP1	1	RPL22
GO:0004301	epoxide hydrolase activity	2/123	6/18514	50.1734	0.00065	0.171503	0.3333	2	EPHX1/AKR7A2	2	AKR7A2/EPHX1	0
GO:0051087	chaperone binding	5/123	105/18514	7.16763	0.00068	0.171503	0.343401	5	DNAJB1/PLG/SOD1/FGB/DNAJA1	4	PLG/FGB/SOD1/DNAJA1	1	DNAJB1
GO:0005507	copper ion binding	4/123	63/18514	9.55685	0.00082	0.196472	0.386757	4	SOD1/APOA4/SOD3/PARK7	4	SOD3/APOA4/SOD1/PARK7	0
GO:0034190	apolipoprotein receptor binding	2/123	7/18514	43.0058	0.0009	0.200393	0.409055	2	CDC42/APOA1	2	APOA1/CDC42	0
GO:0070325	lipoprotein particle receptor binding	3/123	29/18514	15.5711	0.00092	0.200393	0.414378	3	PICALM/APOA1/DNAJA1	3	APOA1/PICALM/DNAJA1	0
GO:0016803	ether hydrolase activity	2/123	9/18514	33.449	0.00153	0.318772	0.540599	2	EPHX1/AKR7A2	2	AKR7A2/EPHX1	0
GO:0016491	oxidoreductase activity	13/123	764/18514	2.56121	0.00171	0.34143	0.56807	13	IMPDH2/POR/AKR1C1/CRYZ/CYCS/SOD1/TECR/AKR7A2/NDUFS3/SOD3/UQCRFS1P1/BCKDHB/PARK7	12	CRYZ/SOD3/AKR7A2/SOD1/AKR1C1/PARK7/POR/TECR/BCKDHB/CYCS/NDUFS3/UQCRFS1P1	1	IMPDH2
GO:0031996	thioesterase binding	2/123	10/18514	30.1041	0.0019	0.358513	0.593714	2	CDC42/ARF6	1	CDC42	1	ARF6
GO:0009055	electron transfer activity	4/123	80/18514	7.52602	0.00199	0.358513	0.604828	4	CYCS/AKR7A2/NDUFS3/UQCRFS1P1	4	AKR7A2/CYCS/NDUFS3/UQCRFS1P1	0
GO:0016787	hydrolase activity	30/123	2651/18514	1.70336	0.00202	0.358513	0.608398	30	HM13/CPB2/DDX1/LYPLA1/PTPN11/CDC42/BTD/CTSZ/ARF6/PLG/EPHX1/HIBCH/F2/CNP/MST1/SEC11A/MMP2/AKR7A2/AHCYL1/AGL/ARL3/GNB2/GNA13/TSNAX/PTRHD1/SFRP1/PARK7/NIT2/PHPT1/ADPRS	22	GNB2/PLG/TSNAX/AKR7A2/GNA13/LYPLA1/PHPT1/EPHX1/CPB2/PARK7/DDX1/NIT2/F2/BTD/ARL3/CTSZ/CDC42/MST1/SFRP1/CNP/PTPN11/ADPRS	8	MMP2/HIBCH/HM13/AHCYL1/AGL/PTRHD1/ARF6/SEC11A
GO:0016209	antioxidant activity	4/123	82/18514	7.34245	0.00218	0.373091	0.626402	4	SOD1/APOA4/SOD3/PARK7	4	SOD3/APOA4/SOD1/PARK7	0
GO:0004032	alditol:NADP+ 1-oxidoreductase activity	2/123	12/18514	25.0867	0.00277	0.442461	0.680557	2	AKR1C1/AKR7A2	2	AKR7A2/AKR1C1	0
GO:0019855	calcium channel inhibitor activity	2/123	12/18514	25.0867	0.00277	0.442461	0.680557	2	CALM1/PHPT1	1	PHPT1	1	CALM1
GO:0001664	G protein-coupled receptor binding	7/123	294/18514	3.58382	0.00352	0.496156	0.730261	7	ITGB4/DNAJA1/ASIP/C1QBP/GNA13/TSNAX/SFRP1	6	C1QBP/TSNAX/GNA13/ITGB4/SFRP1/DNAJA1	1	ASIP
GO:0003824	catalytic activity	54/123	5923/18514	1.37229	0.00362	0.496156	0.735743	54	HM13/CPB2/DDX1/LYPLA1/PTPN11/CDC42/BTD/IMPDH2/ZC3HAV1/CTSZ/EIF2AK2/ARF6/UBE2L3/POR/MAPK3/AKR1C1/CRYZ/PLG/GUK1/EPHX1/FNTA/HIBCH/CYCS/F2/CNP/CALM1/MST1/SEC11A/MMP2/SOD1/TECR/AKR7A2/AHCYL1/NDUFS3/ATG7/SOD3/HMGB1/UQCRFS1P1/B4GALT1/BCKDHB/ECHS1/AGL/ARL3/GNB2/GLO1/GNA13/TSNAX/PTRHD1/SFRP1/GALNT6/PARK7/NIT2/PHPT1/ADPRS	40	GNB2/PLG/CRYZ/SOD3/TSNAX/AKR7A2/GNA13/LYPLA1/PHPT1/GLO1/SOD1/AKR1C1/EPHX1/CPB2/PARK7/DDX1/NIT2/F2/POR/HMGB1/TECR/BTD/UBE2L3/MAPK3/ECHS1/GUK1/ARL3/BCKDHB/CTSZ/CDC42/MST1/SFRP1/CYCS/GALNT6/CNP/NDUFS3/PTPN11/UQCRFS1P1/B4GALT1/ADPRS	14	MMP2/CALM1/HIBCH/HM13/AHCYL1/ZC3HAV1/EIF2AK2/AGL/PTRHD1/ATG7/IMPDH2/ARF6/FNTA/SEC11A
GO:0015301	anion:anion antiporter activity	2/123	14/18514	21.5029	0.00378	0.496156	0.744066	2	SLC25A4/SLC25A11	2	SLC25A11/SLC25A4	0
GO:0005488	binding	119/123	16677/18514	1.07405	0.00473	0.496156	0.784386	119	HM13/CPB2/AP2B1/DDX1/LYPLA1/GSN/IGHV1-69D/IGHV5-51/SERPINF2/PTPN11/CDC42/CLSTN1/H3-3A/HNRNPA3/IMPDH2/DNAJB1/ZC3HAV1/CTSZ/EIF2AK2/ARF6/AP3B1/UBE2L3/POR/MAPK3/AKR1C1/CRYZ/PLG/GUK1/EPHX1/FNTA/LASP1/CYCS/F2/CNP/RPS3A/GC/YWHAQ/PICALM/NUCB2/CSRP1/APOA1/CALM1/EIF2S1/MST1/COMP/TMPO/CALU/SEC11A/MMP2/SNRPD3/SMAD3/SOD1/RPL22/RPS16/RCN3/TECR/AKR7A2/AHCYL1/PRAF2/NDUFS3/ATG7/SERPINC1/KNG1/IGLV1-40/APOC1/FGA/FG…	90	SLC25A11/KNG1/NUCB2/GNB2/ECM1/RPS3A/SERPINC1/MFAP4/HRG/C8G/APOA1/PLG/C1QBP/GSN/RCN3/MAMDC2/CRYZ/SOD3/FGB/TSNAX/PRAF2/AKR7A2/AP2B1/APOA4/GNA13/IGFALS/MVP/IGHV5-51/LYPLA1/PICALM/PHPT1/YWHAQ/CFP/GLO1/CYTL1/SOD1/AKR1C1/EPHX1/FGA/CPB2/PARK7/ITGB4/CALU/DDX1/SERPINF2/GC/HNRNPA3/RPS28/LAMTOR3/F2/TMPO/SLC25A4/POR/HEBP1/SMAD3/HMGB1/TECR/SUMF2/CSRP1/RPS16/HRNR/UBE2L3/MAPK3/ECHS1/GUK1/CLSTN1/ARL3/MYOF/BCKDHB…	29	SPON1/MMP2/RPL22/DCN/IGHV1-2/CALM1/LAMP1/LASP1/IGLV1-40/HM13/AHCYL1/ZC3HAV1/EIF2AK2/AGL/PTRHD1/ATG7/IMPDH2/SNRPD3/COL8A2/ASIP/H1-0/EIF2S1/CCDC47/ARF6/KRT73/FNTA/DNAJB1/AIMP2/SEC11A
GO:0016651	oxidoreductase activity, acting on NAD(P)H	4/123	108/18514	5.57483	0.00584	0.496156	0.817905	4	POR/AKR1C1/CRYZ/NDUFS3	4	CRYZ/AKR1C1/POR/NDUFS3	0
GO:0045296	cadherin binding	7/123	327/18514	3.22215	0.00624	0.496156	0.827565	7	PTPN11/DNAJB1/ZC3HAV1/LASP1/PICALM/TMPO/PARK7	4	PICALM/PARK7/TMPO/PTPN11	3	LASP1/ZC3HAV1/DNAJB1
GO:0043395	heparan sulfate proteoglycan binding	2/123	18/18514	16.7245	0.00625	0.496156	0.827793	2	COMP/HRG	2	HRG/COMP	0
GO:0016655	oxidoreductase activity, acting on NAD(P)H, quinone or similar compound as ...	3/123	57/18514	7.92212	0.00645	0.496156	0.832237	3	AKR1C1/CRYZ/NDUFS3	3	CRYZ/AKR1C1/NDUFS3	0
GO:0004175	endopeptidase activity	8/123	417/18514	2.88768	0.00673	0.496156	0.838087	8	HM13/CTSZ/PLG/F2/MST1/SEC11A/MMP2/SFRP1	5	PLG/F2/CTSZ/MST1/SFRP1	3	MMP2/HM13/SEC11A
GO:0043167	ion binding	57/123	6527/18514	1.31449	0.00714	0.518407	0.845952	57	CPB2/DDX1/GSN/CDC42/CLSTN1/IMPDH2/ZC3HAV1/EIF2AK2/ARF6/UBE2L3/POR/MAPK3/AKR1C1/CRYZ/GUK1/LASP1/CYCS/F2/PICALM/NUCB2/CSRP1/APOA1/CALM1/COMP/CALU/MMP2/SMAD3/SOD1/RPL22/RCN3/SERPINC1/KNG1/APOC1/FGA/HRG/APOA4/SOD3/HMGB1/UQCRFS1P1/B4GALT1/ITGB4/DNAJA1/ARL3/GLO1/C1QBP/GNA13/TSNAX/HRNR/SFRP1/SUMF2/GALNT6/CCDC47/PARK7/SPON1/ADPRS/MYOF/VPS29	47	KNG1/NUCB2/SERPINC1/HRG/APOA1/C1QBP/GSN/RCN3/CRYZ/SOD3/TSNAX/APOA4/GNA13/PICALM/GLO1/SOD1/AKR1C1/FGA/CPB2/PARK7/ITGB4/CALU/DDX1/F2/POR/SMAD3/HMGB1/SUMF2/CSRP1/HRNR/UBE2L3/MAPK3/GUK1/CLSTN1/ARL3/MYOF/APOC1/COMP/CDC42/SFRP1/CYCS/DNAJA1/VPS29/GALNT6/UQCRFS1P1/B4GALT1/ADPRS	10	SPON1/MMP2/RPL22/CALM1/LASP1/ZC3HAV1/EIF2AK2/IMPDH2/CCDC47/ARF6
GO:0005520	insulin-like growth factor binding	2/123	20/18514	15.052	0.00769	0.550007	0.855376	2	ITGB4/IGFALS	2	IGFALS/ITGB4	0
GO:0004252	serine-type endopeptidase activity	5/123	185/18514	4.06812	0.0079	0.556718	0.858678	5	PLG/F2/MST1/SEC11A/MMP2	3	PLG/F2/MST1	2	MMP2/SEC11A
GO:0060090	molecular adaptor activity	8/123	433/18514	2.78098	0.00835	0.579832	0.865268	8	AP2B1/PTPN11/FNTA/SOD3/COL8A2/SKP1/AIMP2/LAMTOR3	5	SOD3/AP2B1/LAMTOR3/SKP1/PTPN11	3	COL8A2/FNTA/AIMP2
GO:0030742	GTP-dependent protein binding	2/123	21/18514	14.3353	0.00847	0.579832	0.866922	2	CDC42/AP3B1	2	CDC42/AP3B1	0
GO:0019902	phosphatase binding	5/123	190/18514	3.96106	0.00881	0.589682	0.871398	5	AP3B1/MAPK3/SMAD3/SOD1/MVP	5	MVP/SOD1/SMAD3/MAPK3/AP3B1	0
GO:0005509	calcium ion binding	11/123	724/18514	2.28691	0.00886	0.589682	0.872031	11	GSN/CLSTN1/F2/NUCB2/CALM1/COMP/CALU/RCN3/HRNR/CCDC47/MYOF	9	NUCB2/GSN/RCN3/CALU/F2/HRNR/CLSTN1/MYOF/COMP	2	CALM1/CCDC47
GO:0017127	cholesterol transporter activity	2/123	22/18514	13.6837	0.00927	0.600295	0.876994	2	APOA1/APOA4	2	APOA1/APOA4	0
GO:0120020	intermembrane cholesterol transfer activity	2/123	22/18514	13.6837	0.00927	0.600295	0.876994	2	APOA1/APOA4	2	APOA1/APOA4	0
GO:0008106	alcohol dehydrogenase (NADP+) activity	2/123	23/18514	13.0887	0.01011	0.637462	0.88605	2	AKR1C1/AKR7A2	2	AKR7A2/AKR1C1	0
GO:0120015	intermembrane sterol transfer activity	2/123	23/18514	13.0887	0.01011	0.637462	0.88605	2	APOA1/APOA4	2	APOA1/APOA4	0
GO:0043168	anion binding	30/123	2966/18514	1.52246	0.01048	0.65221	0.889629	30	DDX1/GSN/CDC42/ZC3HAV1/EIF2AK2/ARF6/UBE2L3/POR/MAPK3/AKR1C1/CRYZ/GUK1/F2/PICALM/APOA1/COMP/RPL22/SERPINC1/KNG1/APOC1/HRG/APOA4/SOD3/HMGB1/DNAJA1/ARL3/C1QBP/GNA13/SFRP1/MYOF	26	KNG1/SERPINC1/HRG/APOA1/C1QBP/GSN/CRYZ/SOD3/APOA4/GNA13/PICALM/AKR1C1/DDX1/F2/POR/HMGB1/UBE2L3/MAPK3/GUK1/ARL3/MYOF/APOC1/COMP/CDC42/SFRP1/DNAJA1	4	RPL22/ZC3HAV1/EIF2AK2/ARF6
GO:0030234	enzyme regulator activity	15/123	1171/18514	1.9281	0.01084	0.65609	0.892902	15	SERPINF2/DNAJB1/EIF2AK2/UBE2L3/APOA1/CALM1/AHCYL1/SERPINC1/KNG1/APOC1/HRG/APOA4/DNAJA1/PARK7/LAMTOR3	11	KNG1/SERPINC1/HRG/APOA1/APOA4/PARK7/SERPINF2/LAMTOR3/UBE2L3/APOC1/DNAJA1	4	CALM1/AHCYL1/EIF2AK2/DNAJB1
GO:0050750	low-density lipoprotein particle receptor binding	2/123	24/18514	12.5434	0.01098	0.65609	0.894123	2	PICALM/DNAJA1	2	PICALM/DNAJA1	0
GO:0098772	molecular function regulator	22/123	1984/18514	1.66908	0.01103	0.65609	0.894552	22	SERPINF2/DNAJB1/EIF2AK2/UBE2L3/FNTA/F2/NUCB2/APOA1/CALM1/AHCYL1/SERPINC1/KNG1/APOC1/HRG/APOA4/HMGB1/DNAJA1/ASIP/GNA13/PARK7/PHPT1/LAMTOR3	16	KNG1/NUCB2/SERPINC1/HRG/APOA1/APOA4/GNA13/PHPT1/PARK7/SERPINF2/LAMTOR3/F2/HMGB1/UBE2L3/APOC1/DNAJA1	6	CALM1/AHCYL1/EIF2AK2/ASIP/FNTA/DNAJB1
GO:0008233	peptidase activity	10/123	647/18514	2.32643	0.01109	0.65609	0.895063	10	HM13/CPB2/CTSZ/PLG/F2/MST1/SEC11A/MMP2/SFRP1/PARK7	7	PLG/CPB2/PARK7/F2/CTSZ/MST1/SFRP1	3	MMP2/HM13/SEC11A
GO:0003823	antigen binding	5/123	203/18514	3.7074	0.0115	0.660897	0.898424	5	IGHV1-69D/IGHV5-51/PLG/IGLV1-40/IGHV1-2	3	PLG/IGHV5-51/IGHV1-69D	2	IGHV1-2/IGLV1-40
GO:0008236	serine-type peptidase activity	5/123	203/18514	3.7074	0.0115	0.660897	0.898424	5	PLG/F2/MST1/SEC11A/MMP2	3	PLG/F2/MST1	2	MMP2/SEC11A
GO:0030276	clathrin binding	3/123	72/18514	6.27168	0.01223	0.660897	0.903904	3	AP2B1/AP3B1/PICALM	3	AP2B1/PICALM/AP3B1	0
GO:0017171	serine hydrolase activity	5/123	207/18514	3.63576	0.01243	0.660897	0.905304	5	PLG/F2/MST1/SEC11A/MMP2	3	PLG/F2/MST1	2	MMP2/SEC11A
GO:0001848	complement binding	2/123	26/18514	11.5785	0.01282	0.660897	0.90792	2	C8G/C1QBP	2	C8G/C1QBP	0
GO:0001671	ATPase activator activity	2/123	27/18514	11.1497	0.01379	0.681254	0.913839	2	DNAJB1/DNAJA1	1	DNAJA1	1	DNAJB1
GO:0043169	cation binding	41/123	4488/18514	1.37507	0.0141	0.689461	0.915573	41	CPB2/GSN/CLSTN1/IMPDH2/ZC3HAV1/CRYZ/LASP1/CYCS/F2/NUCB2/CSRP1/CALM1/COMP/CALU/MMP2/SMAD3/SOD1/RCN3/KNG1/APOC1/FGA/HRG/APOA4/SOD3/UQCRFS1P1/B4GALT1/ITGB4/DNAJA1/ARL3/GLO1/GNA13/TSNAX/HRNR/SUMF2/GALNT6/CCDC47/PARK7/SPON1/ADPRS/MYOF/VPS29	34	KNG1/NUCB2/HRG/GSN/RCN3/CRYZ/SOD3/TSNAX/APOA4/GNA13/GLO1/SOD1/FGA/CPB2/PARK7/ITGB4/CALU/F2/SMAD3/SUMF2/CSRP1/HRNR/CLSTN1/ARL3/MYOF/APOC1/COMP/CYCS/DNAJA1/VPS29/GALNT6/UQCRFS1P1/B4GALT1/ADPRS	7	SPON1/MMP2/CALM1/LASP1/ZC3HAV1/IMPDH2/CCDC47
GO:0043022	ribosome binding	3/123	78/18514	5.78924	0.01516	0.733805	0.92101	3	EIF2S1/C1QBP/CCDC47	1	C1QBP	2	EIF2S1/CCDC47
GO:0030971	receptor tyrosine kinase binding	3/123	81/18514	5.57483	0.01677	0.759053	0.928048	3	PTPN11/FNTA/MST1	2	MST1/PTPN11	1	FNTA
GO:0046872	metal ion binding	40/123	4405/18514	1.36681	0.01711	0.759053	0.929376	40	CPB2/GSN/CLSTN1/IMPDH2/ZC3HAV1/CRYZ/LASP1/CYCS/F2/NUCB2/CSRP1/CALM1/COMP/CALU/MMP2/SMAD3/SOD1/RCN3/KNG1/FGA/HRG/APOA4/SOD3/UQCRFS1P1/B4GALT1/ITGB4/DNAJA1/ARL3/GLO1/GNA13/TSNAX/HRNR/SUMF2/GALNT6/CCDC47/PARK7/SPON1/ADPRS/MYOF/VPS29	33	KNG1/NUCB2/HRG/GSN/RCN3/CRYZ/SOD3/TSNAX/APOA4/GNA13/GLO1/SOD1/FGA/CPB2/PARK7/ITGB4/CALU/F2/SMAD3/SUMF2/CSRP1/HRNR/CLSTN1/ARL3/MYOF/COMP/CYCS/DNAJA1/VPS29/GALNT6/UQCRFS1P1/B4GALT1/ADPRS	7	SPON1/MMP2/CALM1/LASP1/ZC3HAV1/IMPDH2/CCDC47
GO:0004033	aldo-keto reductase (NADP) activity	2/123	31/18514	9.71099	0.01795	0.759053	0.932458	2	AKR1C1/AKR7A2	2	AKR7A2/AKR1C1	0
GO:0031210	phosphatidylcholine binding	2/123	31/18514	9.71099	0.01795	0.759053	0.932458	2	APOC1/APOA4	2	APOA4/APOC1	0
GO:0016628	oxidoreductase activity, acting on the CH-CH group of donors, NAD or NADP a...	2/123	33/18514	9.12244	0.02021	0.762569	0.939555	2	AKR1C1/TECR	2	AKR1C1/TECR	0
GO:0050997	quaternary ammonium group binding	2/123	33/18514	9.12244	0.02021	0.762569	0.939555	2	APOC1/APOA4	2	APOA4/APOC1	0
GO:0046914	transition metal ion binding	14/123	1152/18514	1.82924	0.02072	0.774892	0.940954	14	CPB2/CRYZ/CSRP1/MMP2/SMAD3/SOD1/KNG1/HRG/APOA4/SOD3/B4GALT1/GLO1/HRNR/PARK7	13	KNG1/HRG/CRYZ/SOD3/APOA4/GLO1/SOD1/CPB2/PARK7/SMAD3/CSRP1/HRNR/B4GALT1	1	MMP2
GO:0001540	amyloid-beta binding	3/123	88/18514	5.13137	0.02086	0.774892	0.941328	3	CLSTN1/PICALM/APOA1	3	APOA1/PICALM/CLSTN1	0
GO:0008200	ion channel inhibitor activity	2/123	35/18514	8.60116	0.02258	0.832334	0.945553	2	CALM1/PHPT1	1	PHPT1	1	CALM1
GO:0015248	sterol transporter activity	2/123	36/18514	8.36224	0.02381	0.851474	0.94822	2	APOA1/APOA4	2	APOA1/APOA4	0
GO:0016248	channel inhibitor activity	2/123	36/18514	8.36224	0.02381	0.851474	0.94822	2	CALM1/PHPT1	1	PHPT1	1	CALM1
GO:0030159	receptor signaling complex scaffold activity	2/123	36/18514	8.36224	0.02381	0.851474	0.94822	2	PTPN11/GNB2	2	GNB2/PTPN11	0
GO:0043394	proteoglycan binding	2/123	36/18514	8.36224	0.02381	0.851474	0.94822	2	COMP/HRG	2	HRG/COMP	0
GO:0070011	peptidase activity, acting on L-amino acid peptides	9/123	628/18514	2.15714	0.02424	0.851875	0.949092	9	HM13/CPB2/CTSZ/PLG/F2/MST1/SEC11A/MMP2/SFRP1	6	PLG/CPB2/F2/CTSZ/MST1/SFRP1	3	MMP2/HM13/SEC11A
GO:0001530	lipopolysaccharide binding	2/123	39/18514	7.71899	0.02764	0.888932	0.955073	2	F2/HMGB1	2	F2/HMGB1	0
GO:0016790	thiolester hydrolase activity	2/123	40/18514	7.52602	0.02897	0.913317	0.957047	2	LYPLA1/HIBCH	1	LYPLA1	1	HIBCH
GO:0031492	nucleosomal DNA binding	2/123	40/18514	7.52602	0.02897	0.913317	0.957047	2	H3-3A/H1-0	1	H3-3A	1	H1-0
GO:0120013	intermembrane lipid transfer activity	2/123	40/18514	7.52602	0.02897	0.913317	0.957047	2	APOA1/APOA4	2	APOA1/APOA4	0
GO:0003735	structural constituent of ribosome	4/123	176/18514	3.42092	0.02994	0.929478	0.958381	4	RPS3A/RPL22/RPS16/RPS28	3	RPS3A/RPS28/RPS16	1	RPL22
GO:0001046	core promoter sequence-specific DNA binding	2/123	42/18514	7.16763	0.03171	0.929478	0.960612	2	H3-3A/PARK7	2	PARK7/H3-3A	0
GO:0001047	core promoter binding	2/123	42/18514	7.16763	0.03171	0.929478	0.960612	2	H3-3A/PARK7	2	PARK7/H3-3A	0
GO:0004867	serine-type endopeptidase inhibitor activity	3/123	107/18514	4.2202	0.03448	0.97193	0.963662	3	SERPINF2/SERPINC1/HRG	3	SERPINC1/HRG/SERPINF2	0
GO:0032947	protein-containing complex scaffold activity	2/123	45/18514	6.68979	0.036	1	0.965142	2	PTPN11/GNB2	2	GNB2/PTPN11	0
GO:0005246	calcium channel regulator activity	2/123	46/18514	6.54436	0.03747	1	0.966464	2	CALM1/PHPT1	1	PHPT1	1	CALM1
GO:0019900	kinase binding	10/123	790/18514	1.90532	0.0377	1	0.966662	10	GSN/PTPN11/CDC42/PLG/FNTA/CALM1/MST1/SMAD3/MVP/PARK7	8	PLG/GSN/MVP/PARK7/SMAD3/CDC42/MST1/PTPN11	2	CALM1/FNTA
GO:0004866	endopeptidase inhibitor activity	4/123	191/18514	3.15226	0.03865	1	0.967455	4	SERPINF2/SERPINC1/KNG1/HRG	4	KNG1/SERPINC1/HRG/SERPINF2	0
GO:0001784	phosphotyrosine residue binding	2/123	47/18514	6.40512	0.03897	1	0.967713	2	PTPN11/MAPK3	2	MAPK3/PTPN11	0
GO:0099516	ion antiporter activity	2/123	47/18514	6.40512	0.03897	1	0.967713	2	SLC25A4/SLC25A11	2	SLC25A11/SLC25A4	0
GO:0003697	single-stranded DNA binding	3/123	114/18514	3.96106	0.04042	1	0.968835	3	HMGB1/TSNAX/PARK7	3	TSNAX/PARK7/HMGB1	0
GO:0004180	carboxypeptidase activity	2/123	48/18514	6.27168	0.04049	1	0.968888	2	CPB2/CTSZ	2	CPB2/CTSZ	0
GO:0060590	ATPase regulator activity	2/123	49/18514	6.14369	0.04204	1	0.97	2	DNAJB1/DNAJA1	1	DNAJA1	1	DNAJB1
GO:0030414	peptidase inhibitor activity	4/123	198/18514	3.04081	0.04316	1	0.970756	4	SERPINF2/SERPINC1/KNG1/HRG	4	KNG1/SERPINC1/HRG/SERPINF2	0
GO:0044183	protein binding involved in protein folding	2/123	50/18514	6.02081	0.0436	1	0.971043	2	DNAJB1/CCDC47	0		2	CCDC47/DNAJB1
GO:0005543	phospholipid binding	7/123	490/18514	2.15029	0.04516	1	0.972015	7	GSN/PICALM/APOA1/APOC1/APOA4/HMGB1/MYOF	7	APOA1/GSN/APOA4/PICALM/HMGB1/MYOF/APOC1	0
GO:0030544	Hsp70 protein binding	2/123	51/18514	5.90276	0.04519	1	0.972033	2	DNAJB1/DNAJA1	1	DNAJA1	1	DNAJB1
GO:0016829	lyase activity	4/123	202/18514	2.9806	0.04587	1	0.972436	4	HMGB1/ECHS1/GLO1/PARK7	4	GLO1/PARK7/HMGB1/ECHS1	0
GO:0031490	chromatin DNA binding	3/123	120/18514	3.76301	0.04589	1	0.972448	3	H3-3A/SMAD3/H1-0	2	SMAD3/H3-3A	1	H1-0
GO:0061135	endopeptidase regulator activity	4/123	203/18514	2.96592	0.04656	1	0.972834	4	SERPINF2/SERPINC1/KNG1/HRG	4	KNG1/SERPINC1/HRG/SERPINF2	0
GO:0008047	enzyme activator activity	8/123	602/18514	2.00027	0.04759	1	0.973406	8	DNAJB1/APOA1/CALM1/APOC1/APOA4/DNAJA1/PARK7/LAMTOR3	6	APOA1/APOA4/PARK7/LAMTOR3/APOC1/DNAJA1	2	CALM1/DNAJB1
GO:0050661	NADP binding	2/123	53/18514	5.68001	0.04842	1	0.97385	2	POR/CRYZ	2	CRYZ/POR	0
GO:1990782	protein tyrosine kinase binding	3/123	124/18514	3.64162	0.04973	1	0.974521	3	PTPN11/FNTA/MST1	2	MST1/PTPN11	1	FNTA
