# Supplementary material for: Proteomic analysis of corneal astigmatism identifies reduced apolipoprotein A-IV as a candidate biomarker
Source: Front Med (Lausanne). 2026 Jul 15;13:1761572. doi: 10.3389/fmed.2026.1761572 (PMC13416920; doi:10.3389/fmed.2026.1761572)
Supplement: Supplementary file 4 [file Table_4.XLSX]

## Sheet: KEGG
ID	Description	GeneRatio	BgRatio	FoldEnrichment	pvalue	p.adjust	qvalue	Count	genes
hsa04022	cGMP-PKG signaling pathway	5/79	167/8579		0.018665			5	KNG1||GNA13||CALM1||SLC25A4||MAPK3
hsa04071	Sphingolipid signaling pathway	3/79	121/8579		0.100328			3	KNG1||GNA13||MAPK3
hsa04080	Neuroactive ligand-receptor interaction	3/79	367/8579		0.663387			3	KNG1||PLG||F2
hsa04610	Complement and coagulation cascades	9/79	86/8579		7.75785e-08			9	KNG1||SERPINC1||C8G||PLG||FGB||FGA||CPB2||SERPINF2||F2
hsa04750	Inflammatory mediator regulation of TRP channels	2/79	98/8579		0.22801			2	KNG1||CALM1
hsa04810	Regulation of actin cytoskeleton	8/79	229/8579		0.00116405			8	KNG1||C8G||GSN||GNA13||ITGB4||F2||MAPK3||CDC42
hsa05142	Chagas disease	2/79	102/8579		0.241649			2	KNG1||MAPK3
hsa05143	African trypanosomiasis	2/79	37/8579		0.0453087			2	KNG1||APOA1
hsa05200	Pathways in cancer	11/79	531/8579		0.0089984			11	KNG1||GNB2||MMP2||GNA13||CALM1||F2||SMAD3||MAPK3||SKP1||CDC42||CYCS
hsa04014	Ras signaling pathway	6/79	236/8579		0.0212957			6	GNB2||CALM1||MAPK3||CDC42||PTPN11||ARF6
hsa04062	Chemokine signaling pathway	3/79	192/8579		0.259799			3	GNB2||MAPK3||CDC42
hsa04151	PI3K-Akt signaling pathway	5/79	359/8579		0.235079			5	GNB2||YWHAQ||ITGB4||MAPK3||COMP
hsa04371	Apelin signaling pathway	5/79	139/8579		0.00897751			5	GNB2||GNA13||CALM1||SMAD3||MAPK3
hsa04713	Circadian entrainment	3/79	97/8579		0.0598757			3	GNB2||CALM1||MAPK3
hsa04723	Retrograde endocannabinoid signaling	3/79	148/8579		0.155545			3	GNB2||MAPK3||NDUFS3
hsa04724	Glutamatergic synapse	2/79	115/8579		0.286144			2	GNB2||MAPK3
hsa04725	Cholinergic synapse	2/79	113/8579		0.279298			2	GNB2||MAPK3
hsa04726	Serotonergic synapse	2/79	115/8579		0.286144			2	GNB2||MAPK3
hsa04727	GABAergic synapse	1/79	89/8579		0.562915			1	GNB2
hsa04728	Dopaminergic synapse	2/79	132/8579		0.343911			2	GNB2||CALM1
hsa04926	Relaxin signaling pathway	3/79	129/8579		0.115741			3	GNB2||MMP2||MAPK3
hsa05032	Morphine addiction	1/79	91/8579		0.571012			1	GNB2
hsa05034	Alcoholism	4/79	188/8579		0.0948361			4	GNB2||CALM1||MAPK3||H3-3A
hsa05163	Human cytomegalovirus infection	5/79	225/8579		0.0560411			5	GNB2||GNA13||CALM1||MAPK3||CYCS
hsa05167	Kaposi sarcoma-associated herpesvirus infection	5/79	194/8579		0.0329338			5	GNB2||CALM1||MAPK3||CYCS||EIF2AK2
hsa05170	Human immunodeficiency virus 1 infection	5/79	212/8579		0.0454453			5	GNB2||CALM1||MAPK3||SKP1||CYCS
hsa03010	Ribosome	4/79	167/8579		0.0677185			4	RPS3A||RPL22||RPS28||RPS16
hsa05171	Coronavirus disease	10/79	232/8579		4.8362e-05			10	RPS3A||C8G||RPL22||FGB||FGA||RPS28||F2||RPS16||MAPK3||EIF2AK2
hsa05020	Prion disease	7/79	272/8579		0.0123644			7	C8G||SOD1||SLC25A4||MAPK3||CYCS||NDUFS3||EIF2S1
hsa05146	Amoebiasis	1/79	102/8579		0.612968			1	C8G
hsa05322	Systemic lupus erythematosus	3/79	137/8579		0.131989			3	C8G||H3-3A||SNRPD3
hsa03320	PPAR signaling pathway	1/79	75/8579		0.501855			1	APOA1
hsa04975	Fat digestion and absorption	2/79	43/8579		0.059314			2	APOA1||APOA4
hsa04977	Vitamin digestion and absorption	3/79	24/8579		0.00132332			3	APOA1||APOA4||BTD
hsa04979	Cholesterol metabolism	3/79	51/8579		0.0113979			3	APOA1||APOA4||APOC1
hsa05417	Lipid and atherosclerosis	7/79	215/8579		0.00354045			7	APOA1||APOA4||CALM1||MAPK3||CDC42||CYCS||EIF2S1
hsa01522	Endocrine resistance	2/79	98/8579		0.22801			2	MMP2||MAPK3
hsa04670	Leukocyte transendothelial migration	3/79	115/8579		0.0893642			3	MMP2||CDC42||PTPN11
hsa04912	GnRH signaling pathway	4/79	93/8579		0.0104733			4	MMP2||CALM1||MAPK3||CDC42
hsa04915	Estrogen signaling pathway	4/79	137/8579		0.0372795			4	MMP2||CALM1||MAPK3||KRT12
hsa04933	AGE-RAGE signaling pathway in diabetic complications	4/79	100/8579		0.0134047			4	MMP2||SMAD3||MAPK3||CDC42
hsa05205	Proteoglycans in cancer	5/79	205/8579		0.0402845			5	MMP2||DCN||MAPK3||CDC42||PTPN11
hsa05219	Bladder cancer	2/79	41/8579		0.0544948			2	MMP2||MAPK3
hsa05415	Diabetic cardiomyopathy	4/79	203/8579		0.116912			4	MMP2||SLC25A4||SMAD3||NDUFS3
hsa05418	Fluid shear stress and atherosclerosis	2/79	139/8579		0.367318			2	MMP2||CALM1
hsa05150	Staphylococcus aureus infection	2/79	96/8579		0.221213			2	PLG||KRT12
hsa05164	Influenza A	7/79	171/8579		0.000959081			7	PLG||SLC25A4||MAPK3||CYCS||EIF2AK2||EIF2S1||DNAJB1
hsa04666	Fc gamma R-mediated phagocytosis	4/79	97/8579		0.0120913			4	GSN||MAPK3||CDC42||ARF6
hsa05203	Viral carcinogenesis	5/79	204/8579		0.0395781			5	GSN||YWHAQ||MAPK3||CDC42||EIF2AK2
hsa04350	TGF-beta signaling pathway	4/79	108/8579		0.0173412			4	DCN||SMAD3||MAPK3||SKP1
hsa04611	Platelet activation	5/79	124/8579		0.00559181			5	FGB||GNA13||FGA||F2||MAPK3
hsa04613	Neutrophil extracellular trap formation	7/79	191/8579		0.00182025			7	FGB||FGA||SLC25A4||HMGB1||MAPK3||H3-3A||ATG7
hsa00980	Metabolism of xenobiotics by cytochrome P450	3/79	78/8579		0.0349225			3	AKR7A2||AKR1C1||EPHX1
hsa04144	Endocytosis	5/79	250/8579		0.0801242			5	AP2B1||SMAD3||CDC42||VPS29||ARF6
hsa04721	Synaptic vesicle cycle	1/79	78/8579		0.515611			1	AP2B1
hsa04961	Endocrine and other factor-regulated calcium reabsorption	1/79	53/8579		0.388483			1	AP2B1
hsa05016	Huntington disease	5/79	306/8579		0.150808			5	AP2B1||SOD1||SLC25A4||CYCS||NDUFS3
hsa04072	Phospholipase D signaling pathway	5/79	148/8579		0.0115784			5	GNA13||F2||MAPK3||PTPN11||ARF6
hsa04270	Vascular smooth muscle contraction	3/79	134/8579		0.125804			3	GNA13||CALM1||MAPK3
hsa04730	Long-term depression	2/79	60/8579		0.10535			2	GNA13||MAPK3
hsa04928	Parathyroid hormone synthesis, secretion and action	2/79	106/8579		0.255327			2	GNA13||MAPK3
hsa05130	Pathogenic Escherichia coli infection	7/79	198/8579		0.00223356			7	GNA13||F2||MAPK3||CDC42||CYCS||PTPN11||ARF6
hsa04935	Growth hormone synthesis, secretion and action	2/79	120/8579		0.303229			2	IGFALS||MAPK3
hsa00564	Glycerophospholipid metabolism	1/79	99/8579		0.601945			1	LYPLA1
hsa05231	Choline metabolism in cancer	2/79	98/8579		0.22801			2	LYPLA1||MAPK3
hsa04110	Cell cycle	3/79	157/8579		0.175728			3	YWHAQ||SMAD3||SKP1
hsa04114	Oocyte meiosis	4/79	131/8579		0.0323984			4	YWHAQ||CALM1||MAPK3||SKP1
hsa04390	Hippo signaling pathway	2/79	157/8579		0.425933			2	YWHAQ||SMAD3
hsa05160	Hepatitis C	5/79	158/8579		0.0150249			5	YWHAQ||MAPK3||CYCS||EIF2AK2||EIF2S1
hsa05161	Hepatitis B	4/79	162/8579		0.0619527			4	YWHAQ||SMAD3||MAPK3||CYCS
hsa05168	Herpes simplex virus 1 infection	5/79	512/8579		0.512758			5	CFP||CYCS||EIF2AK2||PTPN11||EIF2S1
hsa00620	Pyruvate metabolism	1/79	47/8579		0.35337			1	GLO1
hsa01100	Metabolic pathways	16/79	1542/8579		0.341327			16	GLO1||AKR1C1||NIT2||HIBCH||TECR||BTD||ECHS1||GUK1||BCKDHB||AHCYL1||CYCS||GALNT6||AGL||NDUFS3||IMPDH2||B4GALT1
hsa04146	Peroxisome	1/79	83/8579		0.537708			1	SOD1
hsa04213	Longevity regulating pathway	1/79	61/8579		0.432387			1	SOD1
hsa05012	Parkinson disease	8/79	266/8579		0.00298771			8	SOD1||PARK7||CALM1||SLC25A4||UBE2L3||CYCS||NDUFS3||EIF2S1
hsa05014	Amyotrophic lateral sclerosis	5/79	364/8579		0.243672			5	SOD1||HNRNPA3||CYCS||NDUFS3||EIF2S1
hsa05022	Pathways of neurodegeneration	9/79	476/8579		0.0301704			9	SOD1||PARK7||CALM1||SLC25A4||UBE2L3||MAPK3||CYCS||NDUFS3||EIF2S1
hsa05208	Chemical carcinogenesis	7/79	223/8579		0.00432763			7	SOD1||AKR1C1||EPHX1||SLC25A4||MAPK3||NDUFS3||PTPN11
hsa00140	Steroid hormone biosynthesis	1/79	62/8579		0.437651			1	AKR1C1
hsa04976	Bile secretion	1/79	89/8579		0.562915			1	EPHX1
hsa05204	Chemical carcinogenesis	1/79	69/8579		0.473175			1	EPHX1
hsa05207	Chemical carcinogenesis	2/79	212/8579		0.58541			2	EPHX1||MAPK3
hsa04972	Pancreatic secretion	1/79	102/8579		0.612968			1	CPB2
hsa04974	Protein digestion and absorption	2/79	103/8579		0.245065			2	CPB2||COL8A2
hsa04510	Focal adhesion	4/79	203/8579		0.116912			4	ITGB4||MAPK3||COMP||CDC42
hsa04512	ECM-receptor interaction	2/79	89/8579		0.197587			2	ITGB4||COMP
hsa05165	Human papillomavirus infection	5/79	331/8579		0.188829			5	ITGB4||MAPK3||COMP||CDC42||EIF2AK2
hsa05410	Hypertrophic cardiomyopathy	1/79	90/8579		0.566982			1	ITGB4
hsa05412	Arrhythmogenic right ventricular cardiomyopathy	1/79	77/8579		0.511067			1	ITGB4
hsa05414	Dilated cardiomyopathy	1/79	96/8579		0.590612			1	ITGB4
hsa04015	Rap1 signaling pathway	3/79	210/8579		0.305055			3	CALM1||MAPK3||CDC42
hsa04020	Calcium signaling pathway	3/79	253/8579		0.413505			3	CALM1||SLC25A4||MST1
hsa04024	cAMP signaling pathway	2/79	225/8579		0.618105			2	CALM1||MAPK3
hsa04070	Phosphatidylinositol signaling system	1/79	97/8579		0.594424			1	CALM1
hsa04218	Cellular senescence	4/79	156/8579		0.0553958			4	CALM1||SLC25A4||SMAD3||MAPK3
hsa04261	Adrenergic signaling in cardiomyocytes	2/79	154/8579		0.416345			2	CALM1||MAPK3
hsa04625	C-type lectin receptor signaling pathway	3/79	104/8579		0.0707066			3	CALM1||MAPK3||PTPN11
hsa04720	Long-term potentiation	2/79	67/8579		0.12641			2	CALM1||MAPK3
hsa04722	Neurotrophin signaling pathway	4/79	119/8579		0.0238312			4	CALM1||MAPK3||CDC42||PTPN11
hsa04740	Olfactory transduction	1/79	439/8579		0.984534			1	CALM1
hsa04744	Phototransduction	1/79	29/8579		0.235647			1	CALM1
hsa04910	Insulin signaling pathway	2/79	137/8579		0.36066			2	CALM1||MAPK3
hsa04916	Melanogenesis	3/79	101/8579		0.0659619			3	CALM1||MAPK3||ASIP
hsa04921	Oxytocin signaling pathway	2/79	154/8579		0.416345			2	CALM1||MAPK3
hsa04922	Glucagon signaling pathway	1/79	107/8579		0.630673			1	CALM1
hsa04924	Renin secretion	1/79	69/8579		0.473175			1	CALM1
hsa04925	Aldosterone synthesis and secretion	1/79	98/8579		0.598202			1	CALM1
hsa04970	Salivary secretion	1/79	93/8579		0.578961			1	CALM1
hsa04971	Gastric acid secretion	1/79	76/8579		0.506482			1	CALM1
hsa05010	Alzheimer disease	7/79	384/8579		0.0627608			7	CALM1||SLC25A4||MAPK3||CYCS||EIF2AK2||NDUFS3||EIF2S1
hsa05031	Amphetamine addiction	1/79	69/8579		0.473175			1	CALM1
hsa05133	Pertussis	2/79	76/8579		0.154781			2	CALM1||MAPK3
hsa05152	Tuberculosis	4/79	180/8579		0.0839651			4	CALM1||LAMP1||MAPK3||CYCS
hsa05214	Glioma	2/79	75/8579		0.151569			2	CALM1||MAPK3
hsa00250	Alanine, aspartate and glutamate metabolism	1/79	37/8579		0.290374			1	NIT2
hsa03040	Spliceosome	2/79	216/8579		0.595681			2	HNRNPA3||SNRPD3
hsa04010	MAPK signaling pathway	3/79	301/8579		0.527938			3	LAMTOR3||MAPK3||CDC42
hsa04150	mTOR signaling pathway	2/79	156/8579		0.422746			2	LAMTOR3||MAPK3
hsa00280	Valine, leucine and isoleucine degradation	3/79	48/8579		0.00965437			3	HIBCH||ECHS1||BCKDHB
hsa00410	beta-Alanine metabolism	2/79	31/8579		0.0327691			2	HIBCH||ECHS1
hsa00640	Propanoate metabolism	3/79	32/8579		0.00307591			3	HIBCH||ECHS1||BCKDHB
hsa01200	Carbon metabolism	2/79	115/8579		0.286144			2	HIBCH||ECHS1
hsa04217	Necroptosis	3/79	159/8579		0.180311			3	SLC25A4||HMGB1||EIF2AK2
hsa05017	Spinocerebellar ataxia	2/79	143/8579		0.380555			2	SLC25A4||CYCS
hsa05166	Human T-cell leukemia virus 1 infection	3/79	222/8579		0.335475			3	SLC25A4||SMAD3||MAPK3
hsa04068	FoxO signaling pathway	2/79	131/8579		0.340545			2	SMAD3||MAPK3
hsa04310	Wnt signaling pathway	3/79	174/8579		0.215655			3	SMAD3||SKP1||SFRP1
hsa04520	Adherens junction	3/79	93/8579		0.0540709			3	SMAD3||MAPK3||CDC42
hsa04550	Signaling pathways regulating pluripotency of stem cells	2/79	143/8579		0.380555			2	SMAD3||MAPK3
hsa04659	Th17 cell differentiation	2/79	108/8579		0.262174			2	SMAD3||MAPK3
hsa05210	Colorectal cancer	3/79	86/8579		0.0446107			3	SMAD3||MAPK3||CYCS
hsa05212	Pancreatic cancer	3/79	76/8579		0.032692			3	SMAD3||MAPK3||CDC42
hsa05220	Chronic myeloid leukemia	3/79	76/8579		0.032692			3	SMAD3||MAPK3||PTPN11
hsa05225	Hepatocellular carcinoma	2/79	168/8579		0.460384			2	SMAD3||MAPK3
hsa05226	Gastric cancer	2/79	149/8579		0.400195			2	SMAD3||MAPK3
hsa05321	Inflammatory bowel disease	1/79	65/8579		0.453156			1	SMAD3
hsa04140	Autophagy	5/79	141/8579		0.00951645			5	LAMP1||HMGB1||MAPK3||ATG7||EIF2S1
hsa04142	Lysosome	3/79	132/8579		0.121741			3	LAMP1||CTSZ||AP3B1
hsa04145	Phagosome	2/79	152/8579		0.40991			2	LAMP1||COMP
hsa03410	Base excision repair	2/79	44/8579		0.0617771			2	HMGB1||ADPRS
hsa00062	Fatty acid elongation	2/79	27/8579		0.0253255			2	TECR||ECHS1
hsa01040	Biosynthesis of unsaturated fatty acids	1/79	27/8579		0.221326			1	TECR
hsa01212	Fatty acid metabolism	2/79	57/8579		0.0966514			2	TECR||ECHS1
hsa00780	Biotin metabolism	1/79	3/8579		0.0273751			1	BTD
hsa04120	Ubiquitin mediated proteolysis	2/79	142/8579		0.377256			2	UBE2L3||SKP1
hsa01521	EGFR tyrosine kinase inhibitor resistance	1/79	79/8579		0.520112			1	MAPK3
hsa01524	Platinum drug resistance	2/79	73/8579		0.145185			2	MAPK3||CYCS
hsa04012	ErbB signaling pathway	1/79	85/8579		0.546266			1	MAPK3
hsa04066	HIF-1 signaling pathway	1/79	109/8579		0.637529			1	MAPK3
hsa04210	Apoptosis	4/79	136/8579		0.036438			4	MAPK3||CTSZ||CYCS||EIF2S1
hsa04360	Axon guidance	3/79	182/8579		0.235087			3	MAPK3||CDC42||PTPN11
hsa04370	VEGF signaling pathway	2/79	59/8579		0.102427			2	MAPK3||CDC42
hsa04380	Osteoclast differentiation	1/79	128/8579		0.696704			1	MAPK3
hsa04540	Gap junction	1/79	88/8579		0.55881			1	MAPK3
hsa04620	Toll-like receptor signaling pathway	1/79	104/8579		0.620148			1	MAPK3
hsa04621	NOD-like receptor signaling pathway	1/79	186/8579		0.824416			1	MAPK3
hsa04650	Natural killer cell mediated cytotoxicity	2/79	132/8579		0.343911			2	MAPK3||PTPN11
hsa04657	IL-17 signaling pathway	1/79	94/8579		0.58288			1	MAPK3
hsa04658	Th1 and Th2 cell differentiation	1/79	92/8579		0.575005			1	MAPK3
hsa04660	T cell receptor signaling pathway	3/79	121/8579		0.100328			3	MAPK3||CDC42||PTPN11
hsa04662	B cell receptor signaling pathway	1/79	84/8579		0.542007			1	MAPK3
hsa04664	Fc epsilon RI signaling pathway	1/79	68/8579		0.46824			1	MAPK3
hsa04668	TNF signaling pathway	1/79	114/8579		0.654124			1	MAPK3
hsa04914	Progesterone-mediated oocyte maturation	1/79	102/8579		0.612968			1	MAPK3
hsa04917	Prolactin signaling pathway	1/79	70/8579		0.478066			1	MAPK3
hsa04919	Thyroid hormone signaling pathway	1/79	121/8579		0.676104			1	MAPK3
hsa04929	GnRH secretion	1/79	64/8579		0.448035			1	MAPK3
hsa04930	Type II diabetes mellitus	1/79	46/8579		0.347328			1	MAPK3
hsa04934	Cushing syndrome	1/79	155/8579		0.76473			1	MAPK3
hsa04960	Aldosterone-regulated sodium reabsorption	1/79	37/8579		0.290374			1	MAPK3
hsa05131	Shigellosis	6/79	247/8579		0.0259406			6	MAPK3||SKP1||CDC42||H3-3A||CYCS||ARF6
hsa05132	Salmonella infection	5/79	249/8579		0.079068			5	MAPK3||SKP1||CDC42||CYCS||ARF6
hsa05135	Yersinia infection	3/79	137/8579		0.131989			3	MAPK3||CDC42||ARF6
hsa05140	Leishmaniasis	1/79	77/8579		0.511067			1	MAPK3
hsa05145	Toxoplasmosis	2/79	111/8579		0.272449			2	MAPK3||CYCS
hsa05206	MicroRNAs in cancer	1/79	310/8579		0.946123			1	MAPK3
hsa05211	Renal cell carcinoma	3/79	69/8579		0.0254979			3	MAPK3||CDC42||PTPN11
hsa05213	Endometrial cancer	1/79	58/8579		0.4163			1	MAPK3
hsa05215	Prostate cancer	1/79	97/8579		0.594424			1	MAPK3
hsa05216	Thyroid cancer	1/79	37/8579		0.290374			1	MAPK3
hsa05218	Melanoma	1/79	72/8579		0.487713			1	MAPK3
hsa05221	Acute myeloid leukemia	1/79	67/8579		0.463258			1	MAPK3
hsa05223	Non-small cell lung cancer	1/79	72/8579		0.487713			1	MAPK3
hsa05224	Breast cancer	1/79	147/8579		0.746321			1	MAPK3
hsa05230	Central carbon metabolism in cancer	1/79	70/8579		0.478066			1	MAPK3
hsa05235	PD-L1 expression and PD-1 checkpoint pathway in cancer	2/79	89/8579		0.197587			2	MAPK3||PTPN11
hsa00071	Fatty acid degradation	1/79	43/8579		0.328864			1	ECHS1
hsa00310	Lysine degradation	1/79	63/8579		0.442867			1	ECHS1
hsa00380	Tryptophan metabolism	1/79	42/8579		0.322595			1	ECHS1
hsa00650	Butanoate metabolism	1/79	27/8579		0.221326			1	ECHS1
hsa00230	Purine metabolism	2/79	128/8579		0.330417			2	GUK1||IMPDH2
hsa01232	Nucleotide metabolism	2/79	85/8579		0.184239			2	GUK1||IMPDH2
hsa00785	Lipoic acid metabolism	1/79	19/8579		0.161347			1	BCKDHB
hsa05144	Malaria	1/79	50/8579		0.371168			1	COMP
hsa03083	Polycomb repressive complex	1/79	84/8579		0.542007			1	SKP1
hsa04141	Protein processing in endoplasmic reticulum	4/79	170/8579		0.0713081			4	SKP1||DNAJA1||EIF2S1||DNAJB1
hsa04710	Circadian rhythm	1/79	34/8579		0.270321			1	SKP1
hsa04530	Tight junction	1/79	170/8579		0.795763			1	CDC42
hsa04932	Non-alcoholic fatty liver disease	4/79	155/8579		0.0543417			4	CDC42||CYCS||NDUFS3||EIF2S1
hsa05100	Bacterial invasion of epithelial cells	1/79	77/8579		0.511067			1	CDC42
hsa05120	Epithelial cell signaling in Helicobacter pylori infection	2/79	70/8579		0.135723			2	CDC42||PTPN11
hsa00270	Cysteine and methionine metabolism	1/79	52/8579		0.382764			1	AHCYL1
hsa05202	Transcriptional misregulation in cancer	1/79	193/8579		0.835667			1	H3-3A
hsa00190	Oxidative phosphorylation	2/79	134/8579		0.350627			2	CYCS||NDUFS3
hsa04115	p53 signaling pathway	1/79	74/8579		0.497184			1	CYCS
hsa04215	Apoptosis	1/79	32/8579		0.256642			1	CYCS
hsa05134	Legionellosis	1/79	56/8579		0.405326			1	CYCS
hsa05162	Measles	3/79	138/8579		0.134075			3	CYCS||EIF2AK2||EIF2S1
hsa05169	Epstein-Barr virus infection	2/79	202/8579		0.558914			2	CYCS||EIF2AK2
hsa05222	Small cell lung cancer	1/79	92/8579		0.575005			1	CYCS
hsa05416	Viral myocarditis	1/79	60/8579		0.427074			1	CYCS
hsa00512	Mucin type O-glycan biosynthesis	1/79	36/8579		0.283751			1	GALNT6
hsa00514	Other types of O-glycan biosynthesis	2/79	47/8579		0.0693703			2	GALNT6||B4GALT1
hsa00500	Starch and sucrose metabolism	1/79	36/8579		0.283751			1	AGL
hsa04714	Thermogenesis	1/79	232/8579		0.886487			1	NDUFS3
hsa04630	JAK-STAT signaling pathway	1/79	166/8579		0.787907			1	PTPN11
hsa04920	Adipocytokine signaling pathway	1/79	69/8579		0.473175			1	PTPN11
hsa04931	Insulin resistance	1/79	108/8579		0.634117			1	PTPN11
hsa04136	Autophagy	1/79	32/8579		0.256642			1	ATG7
hsa04216	Ferroptosis	1/79	41/8579		0.316269			1	ATG7
hsa00983	Drug metabolism	1/79	80/8579		0.524572			1	IMPDH2
hsa00900	Terpenoid backbone biosynthesis	1/79	23/8579		0.191886			1	FNTA
hsa03060	Protein export	1/79	23/8579		0.191886			1	SEC11A
hsa00052	Galactose metabolism	1/79	32/8579		0.256642			1	B4GALT1
hsa00510	N-Glycan biosynthesis	1/79	53/8579		0.388483			1	B4GALT1
hsa00513	Various types of N-glycan biosynthesis	1/79	42/8579		0.322595			1	B4GALT1
hsa00515	Mannose type O-glycan biosynthesis	1/79	23/8579		0.191886			1	B4GALT1
hsa00533	Glycosaminoglycan biosynthesis	1/79	14/8579		0.121567			1	B4GALT1
hsa00601	Glycosphingolipid biosynthesis	1/79	28/8579		0.228519			1	B4GALT1
